# Supplementary material for: Modifiable risk factors that mediate the effect of educational attainment on the risk of stroke: a network Mendelian randomization study
Source: Mol Brain. 2023 May 11;16:39. doi: 10.1186/s13041-023-01030-0 (PMC10173578; doi:10.1186/s13041-023-01030-0)
Supplement: Supplementary file 1 — Additional file 1: Table S1. The detailed information on single-nucleotide polymorphisms for estimating the causal association between years of schooling and the risk of stroke. Table S2. The detailed information on single-nucleotide polymorphisms for estimating the causal association between years of schooling and the risk of hypertensive disease. Table S3. The detailed information on single-nucleotide polymorphisms for estimating the causal association between years of schooling and the risk of obesity. Table S4. The detailed information on single-nucleotide polymorphisms for estimating the causal association between years of schooling and smoking. Table S5. The detailed information on single-nucleotide polymorphisms for estimating the causal association between years of schooling and time spent. Table S6. The detailed information on single-nucleotide polymorphisms for estimating the causal association between hypertensive disease and the risk of stroke. Table S7. The detailed information on single-nucleotide polymorphisms for estimating the causal association between body mass index and the risk of stroke. Table S8. The detailed information on single-nucleotide polymorphisms for estimating the causal association between smoking and the risk of stroke. Table S9. The detailed information on single-nucleotide polymorphisms for estimating the causal association between time spent watching television and the risk of stroke. [file 13041_2023_1030_MOESM1_ESM.xlsx]

## Sheet: Table S1
Table S1 The detailed information on single-nucleotide polymorphisms for estimating the causal association between years of schooling and the risk of stroke
Exposure	Outcome	SNP	Effect_allele	Other_allele	Chromosome	Chr.Position	EAF	Beta	Beta.se	Pvalue	Sample.Size
Years of schooling	Stroke	rs10006235	C	T	4	130670108	0.7127	0.015	0.003	2.63099e-08	293723
Years of schooling	Stroke	rs1008078	T	C	1	91189731	0.3731	-0.016	0.003	7.88134e-11	293723
Years of schooling	Stroke	rs1035578	A	G	16	12531365	0.569	-0.013	0.002	4.70695e-08	293723
Years of schooling	Stroke	rs10483349	G	A	14	29629456	0.1698	0.019	0.003	3.02301e-09	293723
Years of schooling	Stroke	rs10772644	C	G	12	13417617	0.8713	0.021	0.004	4.11197e-08	293723
Years of schooling	Stroke	rs10831912	C	T	11	12856414	0.597	0.015	0.003	1.22501e-08	293723
Years of schooling	Stroke	rs1106761	A	G	8	142619234	0.3601	-0.017	0.003	4.07568e-11	293723
Years of schooling	Stroke	rs111321694	T	C	11	110950386	0.1828	-0.018	0.003	4.23399e-08	293723
Years of schooling	Stroke	rs11191193	G	A	10	103802408	0.3489	-0.019	0.003	6.96627e-13	293723
Years of schooling	Stroke	rs11222416	T	C	11	130854650	0.416	-0.015	0.003	1.167e-08	293723
Years of schooling	Stroke	rs11588857	A	G	1	204587047	0.209	0.022	0.003	1.31401e-12	293723
Years of schooling	Stroke	rs11726992	C	T	4	159668168	0.3545	-0.014	0.003	2.58e-08	293723
Years of schooling	Stroke	rs12410444	G	A	1	44188719	0.2817	0.018	0.003	2.13599e-11	293723
Years of schooling	Stroke	rs12514965	C	T	5	113988893	0.2612	-0.018	0.003	5.12295e-10	293723
Years of schooling	Stroke	rs12761761	T	C	10	133775375	0.2071	0.017	0.003	3.18801e-08	293723
Years of schooling	Stroke	rs12900061	A	G	15	66009248	0.1623	0.021	0.003	2.45799e-10	293723
Years of schooling	Stroke	rs12962421	G	A	18	44787498	0.4627	0.014	0.002	1.495e-08	293723
Years of schooling	Stroke	rs12969294	G	A	18	35186122	0.6213	0.018	0.003	1.11404e-11	293723
Years of schooling	Stroke	rs12987662	A	C	2	100821548	0.3787	0.022	0.003	3.24713e-18	293723
Years of schooling	Stroke	rs13010288	T	G	2	51824512	0.1119	0.02	0.004	2.21202e-08	293723
Years of schooling	Stroke	rs13421974	C	T	2	155488869	0.4776	-0.014	0.002	8.96396e-09	293723
Years of schooling	Stroke	rs1378214	C	T	15	47579004	0.6175	0.016	0.003	1.20199e-10	293723
Years of schooling	Stroke	rs1382358	C	T	19	13171424	0.09328	-0.021	0.004	3.17402e-08	293723
Years of schooling	Stroke	rs1396967	C	T	10	64839820	0.3937	0.015	0.003	2.90102e-09	293723
Years of schooling	Stroke	rs141979783	T	C	20	47788775	0.05224	0.037	0.006	6.67006e-09	293723
Years of schooling	Stroke	rs1424580	T	C	7	133154426	0.8004	0.018	0.003	9.58297e-09	293723
Years of schooling	Stroke	rs16845580	C	T	2	161920884	0.3694	-0.016	0.003	2.067e-10	293723
Years of schooling	Stroke	rs17425572	G	A	9	88006338	0.5597	-0.014	0.002	4.58395e-08	293723
Years of schooling	Stroke	rs17824247	C	T	2	144152539	0.4198	0.018	0.003	5.29054e-13	293723
Years of schooling	Stroke	rs2456973	C	A	12	56416928	0.3209	0.018	0.003	1.57616e-12	293723
Years of schooling	Stroke	rs28420834	G	A	15	82513121	0.5709	0.015	0.003	1.54899e-09	293723
Years of schooling	Stroke	rs28792186	C	T	6	98508087	0.3955	0.025	0.003	6.40472e-22	293723
Years of schooling	Stroke	rs3095075	G	A	4	3253183	0.4496	0.014	0.002	3.53102e-08	293723
Years of schooling	Stroke	rs320700	A	G	7	137049477	0.6343	0.016	0.003	1.49899e-09	293723
Years of schooling	Stroke	rs34305371	A	G	1	72733610	0.08769	0.036	0.004	2.34423e-16	293723
Years of schooling	Stroke	rs34344888	G	A	14	23387585	0.6026	0.016	0.003	1.10999e-10	293723
Years of schooling	Stroke	rs35771425	C	T	1	211609768	0.2052	-0.019	0.003	2.61499e-10	293723
Years of schooling	Stroke	rs4240470	C	G	9	124621729	0.7071	0.016	0.003	2.63403e-09	293723
Years of schooling	Stroke	rs4244613	A	G	8	145741765	0.416	-0.014	0.003	9.93711e-09	293723
Years of schooling	Stroke	rs4468571	G	A	15	78020132	0.4235	0.014	0.003	2.58702e-08	293723
Years of schooling	Stroke	rs4478846	T	C	1	98396847	0.8526	0.018	0.003	1.93299e-08	293723
Years of schooling	Stroke	rs4493682	C	G	5	45188024	0.2034	0.019	0.003	2.273e-08	293723
Years of schooling	Stroke	rs4741351	G	A	9	14222782	0.6903	0.017	0.003	1.13399e-09	293723
Years of schooling	Stroke	rs4800490	C	A	18	21126081	0.4571	0.015	0.002	2.13e-09	293723
Years of schooling	Stroke	rs4863692	T	G	4	140764124	0.334	0.018	0.003	3.79839e-12	293723
Years of schooling	Stroke	rs4974424	G	A	3	127148720	0.1735	0.019	0.003	2.637e-08	293723
Years of schooling	Stroke	rs523934	A	G	11	95641775	0.416	0.015	0.003	1.08901e-08	293723
Years of schooling	Stroke	rs538628	C	G	17	44787313	0.2444	-0.018	0.003	2.15501e-08	293723
Years of schooling	Stroke	rs58694847	C	G	14	84916511	0.3097	-0.018	0.003	7.40628e-11	293723
Years of schooling	Stroke	rs61160187	G	A	5	60111579	0.3806	0.018	0.003	5.92925e-13	293723
Years of schooling	Stroke	rs62100767	G	A	18	50738039	0.3993	-0.014	0.003	1.10999e-08	293723
Years of schooling	Stroke	rs62263923	G	A	3	85674790	0.3563	0.016	0.003	1.62798e-09	293723
Years of schooling	Stroke	rs6839705	C	A	4	106144735	0.6399	-0.017	0.003	1.71514e-11	293723
Years of schooling	Stroke	rs6882046	G	A	5	87968864	0.3134	0.021	0.003	7.92136e-14	293723
Years of schooling	Stroke	rs7029201	A	G	9	23358081	0.4235	0.025	0.003	6.13479e-23	293723
Years of schooling	Stroke	rs7033137	G	C	9	72055158	0.2257	-0.016	0.003	2.139e-08	293723
Years of schooling	Stroke	rs7146434	G	A	14	64726503	0.4347	0.014	0.002	3.74197e-08	293723
Years of schooling	Stroke	rs71537331	T	C	1	243418182	0.3713	-0.017	0.003	2.37799e-10	293723
Years of schooling	Stroke	rs7599488	T	C	2	60718347	0.4254	-0.017	0.002	2.04597e-11	293723
Years of schooling	Stroke	rs766406	T	G	6	26319588	0.6194	0.014	0.003	1.88799e-08	293723
Years of schooling	Stroke	rs7757476	A	G	6	14711961	0.2313	0.02	0.003	9.36893e-10	293723
Years of schooling	Stroke	rs7948975	C	T	11	90424638	0.3414	-0.014	0.003	3.82904e-08	293723
Years of schooling	Stroke	rs7964899	A	G	12	14595756	0.4571	0.017	0.002	1.99205e-11	293723
Years of schooling	Stroke	rs8049439	C	T	16	28837515	0.3451	-0.015	0.003	2.68602e-09	293723
Years of schooling	Stroke	rs9527702	G	A	13	58384392	0.2369	-0.023	0.003	4.98884e-17	293723
Years of schooling	Stroke	rs9556958	T	C	13	99100046	0.5019	-0.015	0.002	1.89099e-09	293723
Years of schooling	Stroke	rs9616906	A	G	22	51104680	0.4515	0.015	0.003	1.73301e-09	293723
Years of schooling	Stroke	rs9739070	G	A	12	123771032	0.7705	-0.024	0.003	3.95367e-16	293723

## Sheet: Table S2
Table S2 The detailed information on single-nucleotide polymorphisms for estimating the causal association between years of schooling and the risk of hypertensive disease
Exposure	Outcome	SNP	Effect_allele	Other_allele	Chromosome	Chr.Position	EAF	Beta	Beta.se	Pvalue	Sample.Size
Years of schooling	Hypertensive disease	rs10006235	C	T	4	130670108	0.7127	0.015	0.003	2.63099e-08	293723
Years of schooling	Hypertensive disease	rs1008078	T	C	1	91189731	0.3731	-0.016	0.003	7.88134e-11	293723
Years of schooling	Hypertensive disease	rs1035578	A	G	16	12531365	0.569	-0.013	0.002	4.70695e-08	293723
Years of schooling	Hypertensive disease	rs10483349	G	A	14	29629456	0.1698	0.019	0.003	3.02301e-09	293723
Years of schooling	Hypertensive disease	rs10772644	C	G	12	13417617	0.8713	0.021	0.004	4.11197e-08	293723
Years of schooling	Hypertensive disease	rs10831912	C	T	11	12856414	0.597	0.015	0.003	1.22501e-08	293723
Years of schooling	Hypertensive disease	rs1106761	A	G	8	142619234	0.3601	-0.017	0.003	4.07568e-11	293723
Years of schooling	Hypertensive disease	rs111321694	T	C	11	110950386	0.1828	-0.018	0.003	4.23399e-08	293723
Years of schooling	Hypertensive disease	rs11191193	G	A	10	103802408	0.3489	-0.019	0.003	6.96627e-13	293723
Years of schooling	Hypertensive disease	rs11222416	T	C	11	130854650	0.416	-0.015	0.003	1.167e-08	293723
Years of schooling	Hypertensive disease	rs11588857	A	G	1	204587047	0.209	0.022	0.003	1.31401e-12	293723
Years of schooling	Hypertensive disease	rs11726992	C	T	4	159668168	0.3545	-0.014	0.003	2.58e-08	293723
Years of schooling	Hypertensive disease	rs12410444	G	A	1	44188719	0.2817	0.018	0.003	2.13599e-11	293723
Years of schooling	Hypertensive disease	rs12514965	C	T	5	113988893	0.2612	-0.018	0.003	5.12295e-10	293723
Years of schooling	Hypertensive disease	rs12761761	T	C	10	133775375	0.2071	0.017	0.003	3.18801e-08	293723
Years of schooling	Hypertensive disease	rs12900061	A	G	15	66009248	0.1623	0.021	0.003	2.45799e-10	293723
Years of schooling	Hypertensive disease	rs12962421	G	A	18	44787498	0.4627	0.014	0.002	1.495e-08	293723
Years of schooling	Hypertensive disease	rs12969294	G	A	18	35186122	0.6213	0.018	0.003	1.11404e-11	293723
Years of schooling	Hypertensive disease	rs12987662	A	C	2	100821548	0.3787	0.022	0.003	3.24713e-18	293723
Years of schooling	Hypertensive disease	rs13010288	T	G	2	51824512	0.1119	0.02	0.004	2.21202e-08	293723
Years of schooling	Hypertensive disease	rs13421974	C	T	2	155488869	0.4776	-0.014	0.002	8.96396e-09	293723
Years of schooling	Hypertensive disease	rs1378214	C	T	15	47579004	0.6175	0.016	0.003	1.20199e-10	293723
Years of schooling	Hypertensive disease	rs1382358	C	T	19	13171424	0.09328	-0.021	0.004	3.17402e-08	293723
Years of schooling	Hypertensive disease	rs1396967	C	T	10	64839820	0.3937	0.015	0.003	2.90102e-09	293723
Years of schooling	Hypertensive disease	rs141979783	T	C	20	47788775	0.05224	0.037	0.006	6.67006e-09	293723
Years of schooling	Hypertensive disease	rs1424580	T	C	7	133154426	0.8004	0.018	0.003	9.58297e-09	293723
Years of schooling	Hypertensive disease	rs16845580	C	T	2	161920884	0.3694	-0.016	0.003	2.067e-10	293723
Years of schooling	Hypertensive disease	rs17425572	G	A	9	88006338	0.5597	-0.014	0.002	4.58395e-08	293723
Years of schooling	Hypertensive disease	rs17824247	C	T	2	144152539	0.4198	0.018	0.003	5.29054e-13	293723
Years of schooling	Hypertensive disease	rs2456973	C	A	12	56416928	0.3209	0.018	0.003	1.57616e-12	293723
Years of schooling	Hypertensive disease	rs28420834	G	A	15	82513121	0.5709	0.015	0.003	1.54899e-09	293723
Years of schooling	Hypertensive disease	rs28792186	C	T	6	98508087	0.3955	0.025	0.003	6.40472e-22	293723
Years of schooling	Hypertensive disease	rs3095075	G	A	4	3253183	0.4496	0.014	0.002	3.53102e-08	293723
Years of schooling	Hypertensive disease	rs320700	A	G	7	137049477	0.6343	0.016	0.003	1.49899e-09	293723
Years of schooling	Hypertensive disease	rs34305371	A	G	1	72733610	0.08769	0.036	0.004	2.34423e-16	293723
Years of schooling	Hypertensive disease	rs34344888	G	A	14	23387585	0.6026	0.016	0.003	1.10999e-10	293723
Years of schooling	Hypertensive disease	rs35771425	C	T	1	211609768	0.2052	-0.019	0.003	2.61499e-10	293723
Years of schooling	Hypertensive disease	rs4240470	C	G	9	124621729	0.7071	0.016	0.003	2.63403e-09	293723
Years of schooling	Hypertensive disease	rs4244613	A	G	8	145741765	0.416	-0.014	0.003	9.93711e-09	293723
Years of schooling	Hypertensive disease	rs4468571	G	A	15	78020132	0.4235	0.014	0.003	2.58702e-08	293723
Years of schooling	Hypertensive disease	rs4478846	T	C	1	98396847	0.8526	0.018	0.003	1.93299e-08	293723
Years of schooling	Hypertensive disease	rs4493682	C	G	5	45188024	0.2034	0.019	0.003	2.273e-08	293723
Years of schooling	Hypertensive disease	rs4800490	C	A	18	21126081	0.4571	0.015	0.002	2.13e-09	293723
Years of schooling	Hypertensive disease	rs4863692	T	G	4	140764124	0.334	0.018	0.003	3.79839e-12	293723
Years of schooling	Hypertensive disease	rs4974424	G	A	3	127148720	0.1735	0.019	0.003	2.637e-08	293723
Years of schooling	Hypertensive disease	rs523934	A	G	11	95641775	0.416	0.015	0.003	1.08901e-08	293723
Years of schooling	Hypertensive disease	rs538628	C	G	17	44787313	0.2444	-0.018	0.003	2.15501e-08	293723
Years of schooling	Hypertensive disease	rs58694847	C	G	14	84916511	0.3097	-0.018	0.003	7.40628e-11	293723
Years of schooling	Hypertensive disease	rs61160187	G	A	5	60111579	0.3806	0.018	0.003	5.92925e-13	293723
Years of schooling	Hypertensive disease	rs62100767	G	A	18	50738039	0.3993	-0.014	0.003	1.10999e-08	293723
Years of schooling	Hypertensive disease	rs62263923	G	A	3	85674790	0.3563	0.016	0.003	1.62798e-09	293723
Years of schooling	Hypertensive disease	rs6839705	C	A	4	106144735	0.6399	-0.017	0.003	1.71514e-11	293723
Years of schooling	Hypertensive disease	rs6882046	G	A	5	87968864	0.3134	0.021	0.003	7.92136e-14	293723
Years of schooling	Hypertensive disease	rs7029201	A	G	9	23358081	0.4235	0.025	0.003	6.13479e-23	293723
Years of schooling	Hypertensive disease	rs7033137	G	C	9	72055158	0.2257	-0.016	0.003	2.139e-08	293723
Years of schooling	Hypertensive disease	rs7146434	G	A	14	64726503	0.4347	0.014	0.002	3.74197e-08	293723
Years of schooling	Hypertensive disease	rs71537331	T	C	1	243418182	0.3713	-0.017	0.003	2.37799e-10	293723
Years of schooling	Hypertensive disease	rs7599488	T	C	2	60718347	0.4254	-0.017	0.002	2.04597e-11	293723
Years of schooling	Hypertensive disease	rs766406	T	G	6	26319588	0.6194	0.014	0.003	1.88799e-08	293723
Years of schooling	Hypertensive disease	rs7757476	A	G	6	14711961	0.2313	0.02	0.003	9.36893e-10	293723
Years of schooling	Hypertensive disease	rs7948975	C	T	11	90424638	0.3414	-0.014	0.003	3.82904e-08	293723
Years of schooling	Hypertensive disease	rs7964899	A	G	12	14595756	0.4571	0.017	0.002	1.99205e-11	293723
Years of schooling	Hypertensive disease	rs8049439	C	T	16	28837515	0.3451	-0.015	0.003	2.68602e-09	293723
Years of schooling	Hypertensive disease	rs9527702	G	A	13	58384392	0.2369	-0.023	0.003	4.98884e-17	293723
Years of schooling	Hypertensive disease	rs9556958	T	C	13	99100046	0.5019	-0.015	0.002	1.89099e-09	293723
Years of schooling	Hypertensive disease	rs9616906	A	G	22	51104680	0.4515	0.015	0.003	1.73301e-09	293723
Years of schooling	Hypertensive disease	rs9739070	G	A	12	123771032	0.7705	-0.024	0.003	3.95367e-16	293723
Years of schooling	Hypertensive disease	rs9792504	G	A	9	1751550	0.306	0.018	0.003	3.24713e-12	293723

## Sheet: Table S3
Table S3 The detailed information on single-nucleotide polymorphisms for estimating the causal association between years of schooling and the risk of obesity
Exposure	Outcome	SNP	Effect_allele	Other_allele	Chromosome	Chr.Position	EAF	Beta	Beta.se	Pvalue	Sample.Size
Years of schooling	body mass index	rs1008078	T	C	1	91189731	0.3731	-0.016	0.003	7.88134e-11	293723
Years of schooling	body mass index	rs1035578	A	G	16	12531365	0.569	-0.013	0.002	4.70695e-08	293723
Years of schooling	body mass index	rs10831912	C	T	11	12856414	0.597	0.015	0.003	1.22501e-08	293723
Years of schooling	body mass index	rs1106761	A	G	8	142619234	0.3601	-0.017	0.003	4.07568e-11	293723
Years of schooling	body mass index	rs111321694	T	C	11	110950386	0.1828	-0.018	0.003	4.23399e-08	293723
Years of schooling	body mass index	rs11588857	A	G	1	204587047	0.209	0.022	0.003	1.31401e-12	293723
Years of schooling	body mass index	rs11726992	C	T	4	159668168	0.3545	-0.014	0.003	2.58e-08	293723
Years of schooling	body mass index	rs12410444	G	A	1	44188719	0.2817	0.018	0.003	2.13599e-11	293723
Years of schooling	body mass index	rs12514965	C	T	5	113988893	0.2612	-0.018	0.003	5.12295e-10	293723
Years of schooling	body mass index	rs12900061	A	G	15	66009248	0.1623	0.021	0.003	2.45799e-10	293723
Years of schooling	body mass index	rs13010288	T	G	2	51824512	0.1119	0.02	0.004	2.21202e-08	293723
Years of schooling	body mass index	rs13421974	C	T	2	155488869	0.4776	-0.014	0.002	8.96396e-09	293723
Years of schooling	body mass index	rs1424580	T	C	7	133154426	0.8004	0.018	0.003	9.58297e-09	293723
Years of schooling	body mass index	rs320700	A	G	7	137049477	0.6343	0.016	0.003	1.49899e-09	293723
Years of schooling	body mass index	rs34344888	G	A	14	23387585	0.6026	0.016	0.003	1.10999e-10	293723
Years of schooling	body mass index	rs35771425	C	T	1	211609768	0.2052	-0.019	0.003	2.61499e-10	293723
Years of schooling	body mass index	rs4240470	C	G	9	124621729	0.7071	0.016	0.003	2.63403e-09	293723
Years of schooling	body mass index	rs4244613	A	G	8	145741765	0.416	-0.014	0.003	9.93711e-09	293723
Years of schooling	body mass index	rs4863692	T	G	4	140764124	0.334	0.018	0.003	3.79839e-12	293723
Years of schooling	body mass index	rs4974424	G	A	3	127148720	0.1735	0.019	0.003	2.637e-08	293723
Years of schooling	body mass index	rs523934	A	G	11	95641775	0.416	0.015	0.003	1.08901e-08	293723
Years of schooling	body mass index	rs538628	C	G	17	44787313	0.2444	-0.018	0.003	2.15501e-08	293723
Years of schooling	body mass index	rs71537331	T	C	1	243418182	0.3713	-0.017	0.003	2.37799e-10	293723
Years of schooling	body mass index	rs766406	T	G	6	26319588	0.6194	0.014	0.003	1.88799e-08	293723
Years of schooling	body mass index	rs7757476	A	G	6	14711961	0.2313	0.02	0.003	9.36893e-10	293723
Years of schooling	body mass index	rs7948975	C	T	11	90424638	0.3414	-0.014	0.003	3.82904e-08	293723
Years of schooling	body mass index	rs9527702	G	A	13	58384392	0.2369	-0.023	0.003	4.98884e-17	293723
Years of schooling	body mass index	rs9739070	G	A	12	123771032	0.7705	-0.024	0.003	3.95367e-16	293723
Years of schooling	body mass index	rs9792504	G	A	9	1751550	0.306	0.018	0.003	3.24713e-12	293723

## Sheet: Table S4
Table S4 The detailed information on single-nucleotide polymorphisms for estimating the causal association between years of schooling and smoking
Exposure	Outcome	SNP	Effect_allele	Other_allele	Chromosome	Chr.Position	EAF	Beta	Beta.se	Pvalue	Sample.Size
Years of schooling	smoking	rs10006235	C	T	4	130670108	0.7127	0.015	0.003	2.63099e-08	293723
Years of schooling	smoking	rs1035578	A	G	16	12531365	0.569	-0.013	0.002	4.70695e-08	293723
Years of schooling	smoking	rs10483349	G	A	14	29629456	0.1698	0.019	0.003	3.02301e-09	293723
Years of schooling	smoking	rs10772644	C	G	12	13417617	0.8713	0.021	0.004	4.11197e-08	293723
Years of schooling	smoking	rs10831912	C	T	11	12856414	0.597	0.015	0.003	1.22501e-08	293723
Years of schooling	smoking	rs111321694	T	C	11	110950386	0.1828	-0.018	0.003	4.23399e-08	293723
Years of schooling	smoking	rs11191193	G	A	10	103802408	0.3489	-0.019	0.003	6.96627e-13	293723
Years of schooling	smoking	rs11222416	T	C	11	130854650	0.416	-0.015	0.003	1.167e-08	293723
Years of schooling	smoking	rs11588857	A	G	1	204587047	0.209	0.022	0.003	1.31401e-12	293723
Years of schooling	smoking	rs12514965	C	T	5	113988893	0.2612	-0.018	0.003	5.12295e-10	293723
Years of schooling	smoking	rs12761761	T	C	10	133775375	0.2071	0.017	0.003	3.18801e-08	293723
Years of schooling	smoking	rs12900061	A	G	15	66009248	0.1623	0.021	0.003	2.45799e-10	293723
Years of schooling	smoking	rs12962421	G	A	18	44787498	0.4627	0.014	0.002	1.495e-08	293723
Years of schooling	smoking	rs12969294	G	A	18	35186122	0.6213	0.018	0.003	1.11404e-11	293723
Years of schooling	smoking	rs12987662	A	C	2	100821548	0.3787	0.022	0.003	3.24713e-18	293723
Years of schooling	smoking	rs13010288	T	G	2	51824512	0.1119	0.02	0.004	2.21202e-08	293723
Years of schooling	smoking	rs13421974	C	T	2	155488869	0.4776	-0.014	0.002	8.96396e-09	293723
Years of schooling	smoking	rs1378214	C	T	15	47579004	0.6175	0.016	0.003	1.20199e-10	293723
Years of schooling	smoking	rs1424580	T	C	7	133154426	0.8004	0.018	0.003	9.58297e-09	293723
Years of schooling	smoking	rs16845580	C	T	2	161920884	0.3694	-0.016	0.003	2.067e-10	293723
Years of schooling	smoking	rs17824247	C	T	2	144152539	0.4198	0.018	0.003	5.29054e-13	293723
Years of schooling	smoking	rs28420834	G	A	15	82513121	0.5709	0.015	0.003	1.54899e-09	293723
Years of schooling	smoking	rs28792186	C	T	6	98508087	0.3955	0.025	0.003	6.40472e-22	293723
Years of schooling	smoking	rs3095075	G	A	4	3253183	0.4496	0.014	0.002	3.53102e-08	293723
Years of schooling	smoking	rs320700	A	G	7	137049477	0.6343	0.016	0.003	1.49899e-09	293723
Years of schooling	smoking	rs34305371	A	G	1	72733610	0.08769	0.036	0.004	2.34423e-16	293723
Years of schooling	smoking	rs34344888	G	A	14	23387585	0.6026	0.016	0.003	1.10999e-10	293723
Years of schooling	smoking	rs35771425	C	T	1	211609768	0.2052	-0.019	0.003	2.61499e-10	293723
Years of schooling	smoking	rs4240470	C	G	9	124621729	0.7071	0.016	0.003	2.63403e-09	293723
Years of schooling	smoking	rs4244613	A	G	8	145741765	0.416	-0.014	0.003	9.93711e-09	293723
Years of schooling	smoking	rs4468571	G	A	15	78020132	0.4235	0.014	0.003	2.58702e-08	293723
Years of schooling	smoking	rs4478846	T	C	1	98396847	0.8526	0.018	0.003	1.93299e-08	293723
Years of schooling	smoking	rs4493682	C	G	5	45188024	0.2034	0.019	0.003	2.273e-08	293723
Years of schooling	smoking	rs4800490	C	A	18	21126081	0.4571	0.015	0.002	2.13e-09	293723
Years of schooling	smoking	rs4863692	T	G	4	140764124	0.334	0.018	0.003	3.79839e-12	293723
Years of schooling	smoking	rs4974424	G	A	3	127148720	0.1735	0.019	0.003	2.637e-08	293723
Years of schooling	smoking	rs523934	A	G	11	95641775	0.416	0.015	0.003	1.08901e-08	293723
Years of schooling	smoking	rs58694847	C	G	14	84916511	0.3097	-0.018	0.003	7.40628e-11	293723
Years of schooling	smoking	rs62100767	G	A	18	50738039	0.3993	-0.014	0.003	1.10999e-08	293723
Years of schooling	smoking	rs6839705	C	A	4	106144735	0.6399	-0.017	0.003	1.71514e-11	293723
Years of schooling	smoking	rs6882046	G	A	5	87968864	0.3134	0.021	0.003	7.92136e-14	293723
Years of schooling	smoking	rs7029201	A	G	9	23358081	0.4235	0.025	0.003	6.13479e-23	293723
Years of schooling	smoking	rs7033137	G	C	9	72055158	0.2257	-0.016	0.003	2.139e-08	293723
Years of schooling	smoking	rs7146434	G	A	14	64726503	0.4347	0.014	0.002	3.74197e-08	293723
Years of schooling	smoking	rs71537331	T	C	1	243418182	0.3713	-0.017	0.003	2.37799e-10	293723
Years of schooling	smoking	rs7599488	T	C	2	60718347	0.4254	-0.017	0.002	2.04597e-11	293723
Years of schooling	smoking	rs766406	T	G	6	26319588	0.6194	0.014	0.003	1.88799e-08	293723
Years of schooling	smoking	rs7757476	A	G	6	14711961	0.2313	0.02	0.003	9.36893e-10	293723
Years of schooling	smoking	rs7948975	C	T	11	90424638	0.3414	-0.014	0.003	3.82904e-08	293723
Years of schooling	smoking	rs7964899	A	G	12	14595756	0.4571	0.017	0.002	1.99205e-11	293723
Years of schooling	smoking	rs8049439	C	T	16	28837515	0.3451	-0.015	0.003	2.68602e-09	293723
Years of schooling	smoking	rs9527702	G	A	13	58384392	0.2369	-0.023	0.003	4.98884e-17	293723
Years of schooling	smoking	rs9556958	T	C	13	99100046	0.5019	-0.015	0.002	1.89099e-09	293723
Years of schooling	smoking	rs9739070	G	A	12	123771032	0.7705	-0.024	0.003	3.95367e-16	293723
Years of schooling	smoking	rs9792504	G	A	9	1751550	0.306	0.018	0.003	3.24713e-12	293723

## Sheet: Table S5
Table S5 The detailed information on single-nucleotide polymorphisms for estimating the causal association between years of schooling and time spent watching television
Exposure	Outcome	SNP	Effect_allele	Other_allele	Chromosome	Chr.Position	EAF	Beta	Beta.se	Pvalue	Sample.Size
Years of schooling	Time spent watching television (TV)	rs10006235	C	T	4	130670108	0.7127	0.015	0.003	2.63099e-08	293723
Years of schooling	Time spent watching television (TV)	rs1008078	T	C	1	91189731	0.3731	-0.016	0.003	7.88134e-11	293723
Years of schooling	Time spent watching television (TV)	rs1035578	A	G	16	12531365	0.569	-0.013	0.002	4.70695e-08	293723
Years of schooling	Time spent watching television (TV)	rs10483349	G	A	14	29629456	0.1698	0.019	0.003	3.02301e-09	293723
Years of schooling	Time spent watching television (TV)	rs10772644	C	G	12	13417617	0.8713	0.021	0.004	4.11197e-08	293723
Years of schooling	Time spent watching television (TV)	rs10831912	C	T	11	12856414	0.597	0.015	0.003	1.22501e-08	293723
Years of schooling	Time spent watching television (TV)	rs1106761	A	G	8	142619234	0.3601	-0.017	0.003	4.07568e-11	293723
Years of schooling	Time spent watching television (TV)	rs111321694	T	C	11	110950386	0.1828	-0.018	0.003	4.23399e-08	293723
Years of schooling	Time spent watching television (TV)	rs11191193	G	A	10	103802408	0.3489	-0.019	0.003	6.96627e-13	293723
Years of schooling	Time spent watching television (TV)	rs11222416	T	C	11	130854650	0.416	-0.015	0.003	1.167e-08	293723
Years of schooling	Time spent watching television (TV)	rs11588857	A	G	1	204587047	0.209	0.022	0.003	1.31401e-12	293723
Years of schooling	Time spent watching television (TV)	rs11726992	C	T	4	159668168	0.3545	-0.014	0.003	2.58e-08	293723
Years of schooling	Time spent watching television (TV)	rs12410444	G	A	1	44188719	0.2817	0.018	0.003	2.13599e-11	293723
Years of schooling	Time spent watching television (TV)	rs12514965	C	T	5	113988893	0.2612	-0.018	0.003	5.12295e-10	293723
Years of schooling	Time spent watching television (TV)	rs12761761	T	C	10	133775375	0.2071	0.017	0.003	3.18801e-08	293723
Years of schooling	Time spent watching television (TV)	rs12900061	A	G	15	66009248	0.1623	0.021	0.003	2.45799e-10	293723
Years of schooling	Time spent watching television (TV)	rs12962421	G	A	18	44787498	0.4627	0.014	0.002	1.495e-08	293723
Years of schooling	Time spent watching television (TV)	rs12969294	G	A	18	35186122	0.6213	0.018	0.003	1.11404e-11	293723
Years of schooling	Time spent watching television (TV)	rs12987662	A	C	2	100821548	0.3787	0.022	0.003	3.24713e-18	293723
Years of schooling	Time spent watching television (TV)	rs13010288	T	G	2	51824512	0.1119	0.02	0.004	2.21202e-08	293723
Years of schooling	Time spent watching television (TV)	rs13421974	C	T	2	155488869	0.4776	-0.014	0.002	8.96396e-09	293723
Years of schooling	Time spent watching television (TV)	rs1378214	C	T	15	47579004	0.6175	0.016	0.003	1.20199e-10	293723
Years of schooling	Time spent watching television (TV)	rs1382358	C	T	19	13171424	0.09328	-0.021	0.004	3.17402e-08	293723
Years of schooling	Time spent watching television (TV)	rs1396967	C	T	10	64839820	0.3937	0.015	0.003	2.90102e-09	293723
Years of schooling	Time spent watching television (TV)	rs141979783	T	C	20	47788775	0.05224	0.037	0.006	6.67006e-09	293723
Years of schooling	Time spent watching television (TV)	rs1424580	T	C	7	133154426	0.8004	0.018	0.003	9.58297e-09	293723
Years of schooling	Time spent watching television (TV)	rs16845580	C	T	2	161920884	0.3694	-0.016	0.003	2.067e-10	293723
Years of schooling	Time spent watching television (TV)	rs17425572	G	A	9	88006338	0.5597	-0.014	0.002	4.58395e-08	293723
Years of schooling	Time spent watching television (TV)	rs17824247	C	T	2	144152539	0.4198	0.018	0.003	5.29054e-13	293723
Years of schooling	Time spent watching television (TV)	rs2456973	C	A	12	56416928	0.3209	0.018	0.003	1.57616e-12	293723
Years of schooling	Time spent watching television (TV)	rs28420834	G	A	15	82513121	0.5709	0.015	0.003	1.54899e-09	293723
Years of schooling	Time spent watching television (TV)	rs28792186	C	T	6	98508087	0.3955	0.025	0.003	6.40472e-22	293723
Years of schooling	Time spent watching television (TV)	rs3095075	G	A	4	3253183	0.4496	0.014	0.002	3.53102e-08	293723
Years of schooling	Time spent watching television (TV)	rs320700	A	G	7	137049477	0.6343	0.016	0.003	1.49899e-09	293723
Years of schooling	Time spent watching television (TV)	rs34305371	A	G	1	72733610	0.08769	0.036	0.004	2.34423e-16	293723
Years of schooling	Time spent watching television (TV)	rs34344888	G	A	14	23387585	0.6026	0.016	0.003	1.10999e-10	293723
Years of schooling	Time spent watching television (TV)	rs35771425	C	T	1	211609768	0.2052	-0.019	0.003	2.61499e-10	293723
Years of schooling	Time spent watching television (TV)	rs4240470	C	G	9	124621729	0.7071	0.016	0.003	2.63403e-09	293723
Years of schooling	Time spent watching television (TV)	rs4244613	A	G	8	145741765	0.416	-0.014	0.003	9.93711e-09	293723
Years of schooling	Time spent watching television (TV)	rs4468571	G	A	15	78020132	0.4235	0.014	0.003	2.58702e-08	293723
Years of schooling	Time spent watching television (TV)	rs4478846	T	C	1	98396847	0.8526	0.018	0.003	1.93299e-08	293723
Years of schooling	Time spent watching television (TV)	rs4493682	C	G	5	45188024	0.2034	0.019	0.003	2.273e-08	293723
Years of schooling	Time spent watching television (TV)	rs4800490	C	A	18	21126081	0.4571	0.015	0.002	2.13e-09	293723
Years of schooling	Time spent watching television (TV)	rs4863692	T	G	4	140764124	0.334	0.018	0.003	3.79839e-12	293723
Years of schooling	Time spent watching television (TV)	rs4974424	G	A	3	127148720	0.1735	0.019	0.003	2.637e-08	293723
Years of schooling	Time spent watching television (TV)	rs523934	A	G	11	95641775	0.416	0.015	0.003	1.08901e-08	293723
Years of schooling	Time spent watching television (TV)	rs538628	C	G	17	44787313	0.2444	-0.018	0.003	2.15501e-08	293723
Years of schooling	Time spent watching television (TV)	rs58694847	C	G	14	84916511	0.3097	-0.018	0.003	7.40628e-11	293723
Years of schooling	Time spent watching television (TV)	rs61160187	G	A	5	60111579	0.3806	0.018	0.003	5.92925e-13	293723
Years of schooling	Time spent watching television (TV)	rs62100767	G	A	18	50738039	0.3993	-0.014	0.003	1.10999e-08	293723
Years of schooling	Time spent watching television (TV)	rs62263923	G	A	3	85674790	0.3563	0.016	0.003	1.62798e-09	293723
Years of schooling	Time spent watching television (TV)	rs6839705	C	A	4	106144735	0.6399	-0.017	0.003	1.71514e-11	293723
Years of schooling	Time spent watching television (TV)	rs6882046	G	A	5	87968864	0.3134	0.021	0.003	7.92136e-14	293723
Years of schooling	Time spent watching television (TV)	rs7029201	A	G	9	23358081	0.4235	0.025	0.003	6.13479e-23	293723
Years of schooling	Time spent watching television (TV)	rs7033137	G	C	9	72055158	0.2257	-0.016	0.003	2.139e-08	293723
Years of schooling	Time spent watching television (TV)	rs71537331	T	C	1	243418182	0.3713	-0.017	0.003	2.37799e-10	293723
Years of schooling	Time spent watching television (TV)	rs766406	T	G	6	26319588	0.6194	0.014	0.003	1.88799e-08	293723
Years of schooling	Time spent watching television (TV)	rs7757476	A	G	6	14711961	0.2313	0.02	0.003	9.36893e-10	293723
Years of schooling	Time spent watching television (TV)	rs7948975	C	T	11	90424638	0.3414	-0.014	0.003	3.82904e-08	293723
Years of schooling	Time spent watching television (TV)	rs7964899	A	G	12	14595756	0.4571	0.017	0.002	1.99205e-11	293723
Years of schooling	Time spent watching television (TV)	rs8049439	C	T	16	28837515	0.3451	-0.015	0.003	2.68602e-09	293723
Years of schooling	Time spent watching television (TV)	rs9527702	G	A	13	58384392	0.2369	-0.023	0.003	4.98884e-17	293723
Years of schooling	Time spent watching television (TV)	rs9556958	T	C	13	99100046	0.5019	-0.015	0.002	1.89099e-09	293723
Years of schooling	Time spent watching television (TV)	rs9616906	A	G	22	51104680	0.4515	0.015	0.003	1.73301e-09	293723
Years of schooling	Time spent watching television (TV)	rs9739070	G	A	12	123771032	0.7705	-0.024	0.003	3.95367e-16	293723
Years of schooling	Time spent watching television (TV)	rs9792504	G	A	9	1751550	0.306	0.018	0.003	3.24713e-12	293723

## Sheet: Table S6
Table S6 The detailed information on single-nucleotide polymorphisms for estimating the causal association between hypertensive disease and the risk of stroke
Exposure	Outcome	SNP	Effect_allele	Other_allele	Chromosome	Chr.Position	EAF	Beta	Beta.se	Pvalue	Sample.Size
Hypertensive disease	Stroke	rs10059884	A	C	5	32832474	0.5856	0.0655	0.0092	1.38612e-12	218792
Hypertensive disease	Stroke	rs10185395	T	G	2	164447403	0.243	0.0586	0.0107	3.75699e-08	218792
Hypertensive disease	Stroke	rs10206833	A	G	2	159462894	0.8661	-0.0793	0.0134	3.13899e-09	218792
Hypertensive disease	Stroke	rs10217559	T	C	9	112751571	0.6936	0.0583	0.0099	3.93097e-09	218792
Hypertensive disease	Stroke	rs10786736	C	G	10	104849116	0.09173	-0.1085	0.0158	6.31248e-12	218792
Hypertensive disease	Stroke	rs11556924	T	C	7	129663496	0.326	-0.0535	0.0097	4.03497e-08	218792
Hypertensive disease	Stroke	rs11636952	C	T	15	75114322	0.6071	-0.0548	0.0094	4.64804e-09	218792
Hypertensive disease	Stroke	rs117515309	A	C	17	56404934	0.06182	-0.1085	0.019	1.17201e-08	218792
Hypertensive disease	Stroke	rs12509595	C	T	4	81182554	0.3122	0.1155	0.0099	1.64892e-31	218792
Hypertensive disease	Stroke	rs1275984	C	A	2	26911509	0.549	-0.0956	0.0092	2.32113e-25	218792
Hypertensive disease	Stroke	rs12828438	G	A	12	12883570	0.5354	-0.0606	0.0092	4.75773e-11	218792
Hypertensive disease	Stroke	rs13112725	C	G	4	106911742	0.8285	0.0694	0.0121	1.05099e-08	218792
Hypertensive disease	Stroke	rs1317181	T	G	1	230873488	0.2099	0.0702	0.0112	3.80996e-10	218792
Hypertensive disease	Stroke	rs1358350	A	T	12	90101892	0.7541	0.0663	0.0106	4.44795e-10	218792
Hypertensive disease	Stroke	rs1374264	C	A	2	164999883	0.4146	-0.0607	0.0092	5.26623e-11	218792
Hypertensive disease	Stroke	rs143439093	G	A	1	11981282	0.07437	-0.1367	0.0175	6.11505e-15	218792
Hypertensive disease	Stroke	rs145153053	G	A	17	45138033	0.1963	0.0707	0.0115	7.40901e-10	218792
Hypertensive disease	Stroke	rs149150643	C	T	4	185877562	0.04503	-0.1334	0.0222	1.90599e-09	218792
Hypertensive disease	Stroke	rs16853076	C	T	3	168774754	0.0609	-0.1088	0.0191	1.33601e-08	218792
Hypertensive disease	Stroke	rs1888693	A	G	10	18440444	0.386	0.0601	0.0094	1.40699e-10	218792
Hypertensive disease	Stroke	rs198833	A	G	6	26114508	0.8895	-0.0886	0.0145	1.10601e-09	218792
Hypertensive disease	Stroke	rs2190994	T	G	7	150077617	0.276	-0.0601	0.0103	4.77298e-09	218792
Hypertensive disease	Stroke	rs2392929	G	T	7	106414069	0.2979	0.0625	0.01	3.63798e-10	218792
Hypertensive disease	Stroke	rs2627313	T	C	15	81006712	0.4006	0.054	0.0093	7.172e-09	218792
Hypertensive disease	Stroke	rs2643826	T	C	3	27562988	0.4047	0.0625	0.0093	1.98198e-11	218792
Hypertensive disease	Stroke	rs2782980	C	T	10	115781527	0.6546	0.0798	0.0096	9.0803e-17	218792
Hypertensive disease	Stroke	rs28567725	C	T	16	53826028	0.4136	0.0616	0.0093	2.73716e-11	218792
Hypertensive disease	Stroke	rs303949	C	A	13	72365326	0.09934	0.0852	0.0153	2.35999e-08	218792
Hypertensive disease	Stroke	rs34071855	G	C	1	10798489	0.415	0.1034	0.0093	8.50746e-29	218792
Hypertensive disease	Stroke	rs35427	G	T	12	115556307	0.3644	-0.0593	0.0096	5.55201e-10	218792
Hypertensive disease	Stroke	rs35619711	G	C	17	59482169	0.7217	0.0613	0.0102	1.737e-09	218792
Hypertensive disease	Stroke	rs3790604	A	C	1	113046879	0.1709	0.1315	0.0121	2.14585e-27	218792
Hypertensive disease	Stroke	rs3796585	A	G	4	156639174	0.3465	-0.0751	0.0096	4.19662e-15	218792
Hypertensive disease	Stroke	rs3918226	T	C	7	150690176	0.0699	0.1725	0.0179	5.70164e-22	218792
Hypertensive disease	Stroke	rs4371736	C	G	5	157877453	0.3822	-0.0525	0.0094	2.40602e-08	218792
Hypertensive disease	Stroke	rs4685218	T	C	3	14894140	0.09874	0.0985	0.0153	1.199e-10	218792
Hypertensive disease	Stroke	rs4932373	C	A	15	91429287	0.2674	0.0837	0.0103	5.31496e-16	218792
Hypertensive disease	Stroke	rs557675	G	T	11	65566719	0.3969	-0.0612	0.0093	5.63248e-11	218792
Hypertensive disease	Stroke	rs604723	C	T	11	100610546	0.7409	0.0628	0.0104	1.72699e-09	218792
Hypertensive disease	Stroke	rs62426324	T	C	6	127142458	0.5009	0.0526	0.0091	8.03693e-09	218792
Hypertensive disease	Stroke	rs62434119	T	C	6	150984431	0.07595	-0.1346	0.0172	5.59887e-15	218792
Hypertensive disease	Stroke	rs62455829	G	A	7	70045931	0.2782	-0.0596	0.0103	6.346e-09	218792
Hypertensive disease	Stroke	rs629929	T	G	13	22318331	0.5795	0.0594	0.0093	1.44301e-10	218792
Hypertensive disease	Stroke	rs6668768	T	C	1	25136203	0.2145	0.0677	0.0111	1.13799e-09	218792
Hypertensive disease	Stroke	rs6860901	T	C	5	127871750	0.2979	0.0681	0.01	7.98914e-12	218792
Hypertensive disease	Stroke	rs6918791	G	C	6	126218961	0.728	0.0575	0.0102	1.98098e-08	218792
Hypertensive disease	Stroke	rs6961048	G	C	7	27328187	0.1355	0.0731	0.0133	3.83504e-08	218792
Hypertensive disease	Stroke	rs7123467	G	C	11	10155174	0.202	0.0685	0.0114	2.11602e-09	218792
Hypertensive disease	Stroke	rs7134677	T	C	12	54441498	0.3819	-0.0747	0.0094	2.13206e-15	218792
Hypertensive disease	Stroke	rs72779268	A	C	9	136454663	0.06436	-0.1218	0.0187	7.12361e-11	218792
Hypertensive disease	Stroke	rs7483477	G	T	11	1920255	0.2348	0.0757	0.0109	3.36279e-12	218792
Hypertensive disease	Stroke	rs7545442	T	C	1	27260783	0.07246	0.0988	0.0176	2.11802e-08	218792
Hypertensive disease	Stroke	rs78412528	A	G	20	57734912	0.1674	0.1404	0.0122	1.21899e-30	218792
Hypertensive disease	Stroke	rs79873333	T	C	17	47357173	0.04757	-0.1374	0.0215	1.51702e-10	218792
Hypertensive disease	Stroke	rs9899012	A	G	17	61545486	0.08388	-0.106	0.0166	1.84298e-10	218792

## Sheet: Table S7
Table S7 The detailed information on single-nucleotide polymorphisms for estimating the causal association between body mass index and the risk of stroke
Exposure	Outcome	SNP	Effect_allele	Other_allele	Chromosome	Chr.Position	EAF	Beta	Beta.se	Pvalue	Sample.Size
body mass index	Stroke	rs10009336	T	C	4	44480783	0.1638	-0.014	0.0022	2.19999e-10	681275
body mass index	Stroke	rs10132280	A	C	14	25928179	0.3017	-0.0223	0.0018	5.60015e-35	681275
body mass index	Stroke	rs10169594	C	T	2	41637688	0.3596	0.0121	0.0018	1.99986e-11	681275
body mass index	Stroke	rs10182181	G	A	2	25150296	0.4753	0.0325	0.0016	6.70039e-90	681275
body mass index	Stroke	rs10192119	G	T	2	164581241	0.1673	0.0166	0.0022	2.99985e-14	681275
body mass index	Stroke	rs10197031	C	T	2	105454590	0.2834	0.0166	0.0019	1.9002e-18	681275
body mass index	Stroke	rs10247983	A	G	7	114590228	0.9213	0.0201	0.0033	1.7e-09	681275
body mass index	Stroke	rs10248136	T	C	7	39077397	0.5142	-0.0097	0.0017	2e-08	681275
body mass index	Stroke	rs10269783	A	G	7	49616203	0.3896	0.0133	0.0017	1.39991e-15	681275
body mass index	Stroke	rs10408324	T	C	19	51774806	0.2744	-0.0124	0.0019	9.49948e-11	681275
body mass index	Stroke	rs10478110	C	A	5	112445734	0.4348	0.01	0.0017	9.59997e-09	681275
body mass index	Stroke	rs1048932	A	C	11	115044850	0.4162	-0.016	0.0017	3.80014e-22	681275
body mass index	Stroke	rs10492229	T	C	12	110602173	0.2268	0.0142	0.0019	7.70016e-14	681275
body mass index	Stroke	rs10510419	T	G	3	12426936	0.1416	-0.0177	0.0023	2.19989e-14	681275
body mass index	Stroke	rs10518694	A	C	15	53072673	0.1424	0.0146	0.0025	3.29997e-09	681275
body mass index	Stroke	rs1064213	A	G	2	198950240	0.492	0.012	0.0017	2.39994e-12	681275
body mass index	Stroke	rs10733051	G	A	1	167280354	0.4802	-0.0097	0.0016	2.90001e-09	681275
body mass index	Stroke	rs10742752	C	T	11	45438374	0.6159	0.0124	0.0017	1.10002e-13	681275
body mass index	Stroke	rs10747488	A	C	1	98299475	0.7601	-0.0123	0.002	1.2e-09	681275
body mass index	Stroke	rs10750215	T	G	11	122505344	0.3883	0.0108	0.0017	1.29999e-10	681275
body mass index	Stroke	rs1075901	C	T	17	15943910	0.5639	0.0121	0.0016	1.20005e-13	681275
body mass index	Stroke	rs10768994	C	T	11	43936945	0.4337	-0.0114	0.0017	6.4003e-12	681275
body mass index	Stroke	rs10795422	G	A	10	16759312	0.6905	0.0139	0.0019	9.30037e-14	681275
body mass index	Stroke	rs10811871	G	A	9	23200766	0.3829	-0.0108	0.0018	1.6e-09	681275
body mass index	Stroke	rs10858334	G	C	9	137989785	0.1415	0.0143	0.0026	2.69998e-08	681275
body mass index	Stroke	rs10867256	T	C	9	81367391	0.553	-0.0118	0.0017	8.69961e-12	681275
body mass index	Stroke	rs10878946	T	C	12	69642315	0.714	-0.0141	0.0019	3.59998e-13	681275
body mass index	Stroke	rs10914462	G	A	1	32125943	0.4255	-0.0112	0.0017	1.5e-10	681275
body mass index	Stroke	rs10915840	A	G	1	225668524	0.283	-0.0118	0.0019	1.29999e-09	681275
body mass index	Stroke	rs10920678	G	A	1	190239907	0.5709	-0.0155	0.0016	1.50003e-21	681275
body mass index	Stroke	rs10938397	G	A	4	45182527	0.4317	0.0324	0.0016	3.40017e-86	681275
body mass index	Stroke	rs10942267	G	A	5	80841914	0.3088	-0.0156	0.0019	3.90032e-17	681275
body mass index	Stroke	rs10953740	G	A	7	113460282	0.5534	-0.0153	0.0017	1e-18	681275
body mass index	Stroke	rs10962550	C	G	9	16720329	0.1801	0.0182	0.0022	6.20012e-16	681275
body mass index	Stroke	rs10968114	C	A	9	27800007	0.4681	-0.0113	0.0017	6.09958e-11	681275
body mass index	Stroke	rs10971709	T	C	9	33804813	0.2062	0.0132	0.0021	6.19998e-10	681275
body mass index	Stroke	rs10984756	G	C	9	122651784	0.1048	0.0174	0.0029	1.09999e-09	681275
body mass index	Stroke	rs11084553	G	A	19	31019780	0.1518	-0.021	0.0024	1.80011e-18	681275
body mass index	Stroke	rs11105839	A	T	12	91237920	0.3799	-0.0109	0.0017	1.09999e-10	681275
body mass index	Stroke	rs11115176	C	T	12	82465797	0.2399	-0.0121	0.0019	2e-10	681275
body mass index	Stroke	rs11118308	G	A	1	219633869	0.4703	-0.0101	0.0016	4.79999e-10	681275
body mass index	Stroke	rs1112613	A	G	13	53651850	0.1762	-0.0133	0.0023	3.40001e-09	681275
body mass index	Stroke	rs11150911	C	A	18	73498528	0.7191	-0.0133	0.0018	4.70002e-13	681275
body mass index	Stroke	rs11165643	T	C	1	96924097	0.5828	0.0206	0.0017	1.39991e-35	681275
body mass index	Stroke	rs11170468	C	A	12	39430048	0.2326	-0.0123	0.0019	1.89998e-10	681275
body mass index	Stroke	rs11173522	A	C	12	60953472	0.2078	0.0128	0.0021	1.09999e-09	681275
body mass index	Stroke	rs11185111	A	G	1	107962328	0.3042	-0.0129	0.0019	7.70016e-12	681275
body mass index	Stroke	rs11251352	G	A	10	2585792	0.5988	0.0109	0.0018	7.00003e-10	681275
body mass index	Stroke	rs11496125	T	C	7	103417557	0.4212	0.0169	0.0017	2.99985e-22	681275
body mass index	Stroke	rs11505821	T	A	7	76818677	0.0601	0.0311	0.0035	2.70023e-19	681275
body mass index	Stroke	rs11538	G	A	22	18220831	0.1805	0.0135	0.0023	3.29997e-09	681275
body mass index	Stroke	rs1158805	A	C	18	40736590	0.3766	-0.0137	0.0018	1.20005e-14	681275
body mass index	Stroke	rs11609659	C	T	12	108296260	0.2371	-0.0154	0.002	2.19989e-14	681275
body mass index	Stroke	rs11611246	T	G	12	939480	0.21	0.024	0.002	5.00035e-32	681275
body mass index	Stroke	rs11615578	T	C	12	121714935	0.2474	0.013	0.002	8.10028e-11	681275
body mass index	Stroke	rs11656076	A	G	17	31464270	0.2254	-0.0142	0.0021	5.60015e-12	681275
body mass index	Stroke	rs11672660	T	C	19	46180184	0.2049	-0.034	0.0021	1.69981e-60	681275
body mass index	Stroke	rs11713193	A	G	3	49924424	0.5073	0.0239	0.0017	2.39994e-44	681275
body mass index	Stroke	rs11736228	T	A	4	147376805	0.2587	-0.0139	0.002	4.10015e-12	681275
body mass index	Stroke	rs11738695	A	C	5	108699161	0.586	0.0097	0.0017	2e-08	681275
body mass index	Stroke	rs11739877	T	C	5	105876806	0.6118	0.0117	0.0018	6.59933e-11	681275
body mass index	Stroke	rs11781699	C	T	8	118863061	0.1896	0.0132	0.0021	3.09999e-10	681275
body mass index	Stroke	rs1187352	C	T	9	87293457	0.6518	0.0119	0.0018	6.00067e-11	681275
body mass index	Stroke	rs11880870	G	A	19	18830704	0.4801	-0.0189	0.0017	1e-28	681275
body mass index	Stroke	rs11889536	G	A	2	220163543	0.1493	-0.0189	0.0024	6.4003e-15	681275
body mass index	Stroke	rs11908637	A	G	20	47428485	0.236	-0.012	0.0021	4.90004e-09	681275
body mass index	Stroke	rs11945861	A	G	4	65700865	0.2369	-0.0148	0.002	5.00035e-13	681275
body mass index	Stroke	rs11951673	T	C	5	95861012	0.3941	-0.0123	0.0017	1.10002e-13	681275
body mass index	Stroke	rs12033257	G	A	1	112318484	0.3835	-0.0146	0.0018	2.39994e-15	681275
body mass index	Stroke	rs12041258	C	T	1	195047936	0.2287	-0.0146	0.002	9.49948e-13	681275
body mass index	Stroke	rs12044597	G	A	1	1708801	0.5029	0.0143	0.0016	1.69981e-18	681275
body mass index	Stroke	rs12049202	T	C	1	77967523	0.203	0.024	0.0022	1e-28	681275
body mass index	Stroke	rs12098284	T	C	10	76047464	0.1241	0.0178	0.0026	1.80011e-11	681275
body mass index	Stroke	rs12150665	C	T	17	34914787	0.4058	-0.0162	0.0017	1.59993e-22	681275
body mass index	Stroke	rs1218822	A	G	13	28011963	0.6663	0.0168	0.0017	1.9002e-22	681275
body mass index	Stroke	rs12299814	A	C	12	90216146	0.2525	-0.0157	0.002	5.19996e-15	681275
body mass index	Stroke	rs12328930	C	T	2	175079125	0.4235	0.0098	0.0017	1.79999e-08	681275
body mass index	Stroke	rs12334877	A	G	8	67194171	0.198	-0.0144	0.0022	7.70016e-11	681275
body mass index	Stroke	rs12364470	G	T	11	134601012	0.1626	0.0178	0.0022	1.10002e-15	681275
body mass index	Stroke	rs12369179	T	C	12	122963550	0.08782	-0.0359	0.0031	2.49977e-31	681275
body mass index	Stroke	rs12416812	A	G	11	888632	0.5088	0.0111	0.0016	6.09958e-12	681275
body mass index	Stroke	rs1241986	A	G	18	6873954	0.8479	-0.0139	0.0024	1.09999e-08	681275
body mass index	Stroke	rs12422552	C	G	12	14413931	0.2663	-0.0134	0.002	1.59993e-11	681275
body mass index	Stroke	rs12429545	A	G	13	54102206	0.1248	0.0316	0.0025	9.60064e-38	681275
body mass index	Stroke	rs12448257	A	G	16	3599655	0.218	0.0184	0.002	8.10028e-20	681275
body mass index	Stroke	rs12564992	G	A	1	174478100	0.1144	0.0196	0.0026	5.30029e-14	681275
body mass index	Stroke	rs12593036	G	A	15	81058652	0.2993	-0.0154	0.0019	3.80014e-16	681275
body mass index	Stroke	rs12602912	T	C	17	65870073	0.2048	0.0176	0.0021	9.8992e-18	681275
body mass index	Stroke	rs1260326	C	T	2	27730940	0.5973	0.0105	0.0017	3.89996e-10	681275
body mass index	Stroke	rs12629015	G	A	3	119618053	0.1852	-0.0135	0.0023	2.1e-09	681275
body mass index	Stroke	rs1266874	G	A	6	51779638	0.3558	0.014	0.0018	9.79941e-15	681275
body mass index	Stroke	rs12675063	T	A	8	132879047	0.1131	0.0156	0.0026	1.29999e-09	681275
body mass index	Stroke	rs1268065	A	G	6	126042783	0.4794	-0.0102	0.0017	1e-09	681275
body mass index	Stroke	rs12680842	G	A	8	95582606	0.3205	-0.0133	0.0018	4.40048e-14	681275
body mass index	Stroke	rs12718572	T	C	7	50573325	0.4024	-0.0117	0.0018	2.99985e-11	681275
body mass index	Stroke	rs12762034	C	T	10	33969931	0.07583	0.024	0.0032	7.29962e-14	681275
body mass index	Stroke	rs12779328	T	C	10	12943973	0.2833	0.0105	0.0019	4.49997e-08	681275
body mass index	Stroke	rs1285997	G	C	14	91513029	0.7153	0.0142	0.0019	1.20005e-13	681275
body mass index	Stroke	rs12888545	G	A	14	88308044	0.2519	0.0136	0.002	9.09913e-12	681275
body mass index	Stroke	rs12888955	A	G	14	103256877	0.6513	-0.0178	0.0018	1.39991e-22	681275
body mass index	Stroke	rs12905439	G	C	15	99521883	0.3393	-0.0118	0.0018	1.40001e-10	681275
body mass index	Stroke	rs12914489	A	G	15	74187937	0.1103	0.0165	0.0026	3.79997e-10	681275
body mass index	Stroke	rs12922346	C	G	16	82438337	0.2657	0.0136	0.002	1e-11	681275
body mass index	Stroke	rs12933482	G	A	16	72189604	0.1048	0.0186	0.0028	4.90004e-11	681275
body mass index	Stroke	rs12936083	G	A	17	4801887	0.3267	0.0139	0.0019	4.10015e-13	681275
body mass index	Stroke	rs12939549	G	A	17	78611724	0.4335	-0.018	0.0016	2.70023e-28	681275
body mass index	Stroke	rs1296328	C	A	4	137083193	0.5657	-0.0179	0.0018	4.90004e-24	681275
body mass index	Stroke	rs12981256	A	G	19	1865901	0.5325	0.0142	0.0018	1.10002e-15	681275
body mass index	Stroke	rs13021737	G	A	2	632348	0.8319	0.0574	0.0021	7.49894e-157	681275
body mass index	Stroke	rs13069244	A	G	3	180441172	0.07747	0.0187	0.0032	2.99999e-09	681275
body mass index	Stroke	rs13107325	T	C	4	103188709	0.07373	0.047	0.0032	1.10002e-47	681275
body mass index	Stroke	rs13110266	A	G	4	162129844	0.4065	-0.0117	0.0017	1.9002e-12	681275
body mass index	Stroke	rs13147390	C	T	4	80712000	0.3569	0.0103	0.0018	1e-08	681275
body mass index	Stroke	rs13174863	G	A	5	139080745	0.1548	0.0192	0.0023	2.90001e-16	681275
body mass index	Stroke	rs13184896	T	G	5	122734005	0.4346	-0.0133	0.0016	3.29989e-16	681275
body mass index	Stroke	rs13191362	G	A	6	163033350	0.1198	-0.0236	0.0025	5.90065e-21	681275
body mass index	Stroke	rs1320903	A	G	3	131758077	0.3174	0.0216	0.0018	9.20026e-32	681275
body mass index	Stroke	rs1321432	C	A	20	6614691	0.6321	0.0201	0.0018	3.50026e-29	681275
body mass index	Stroke	rs13240600	G	A	7	99064466	0.1552	-0.0204	0.0024	3.50026e-17	681275
body mass index	Stroke	rs13250058	T	G	8	112270826	0.6771	0.0112	0.0018	2.90001e-10	681275
body mass index	Stroke	rs13263601	C	A	8	14095900	0.3478	0.0154	0.0018	2.19989e-17	681275
body mass index	Stroke	rs1327259	G	A	6	51177811	0.3872	-0.0155	0.0018	1.69981e-18	681275
body mass index	Stroke	rs13287131	C	T	9	92119579	0.2491	0.0123	0.002	6.80002e-10	681275
body mass index	Stroke	rs1330052	G	C	13	86536006	0.3504	0.0132	0.0018	1.50003e-13	681275
body mass index	Stroke	rs13329567	T	C	15	68104367	0.2308	-0.0293	0.002	1e-50	681275
body mass index	Stroke	rs1365466	T	C	18	36182440	0.7406	-0.0137	0.0019	3.29989e-13	681275
body mass index	Stroke	rs1371108	A	C	2	81816251	0.3247	0.0119	0.0018	8.99912e-11	681275
body mass index	Stroke	rs1409818	T	C	20	21381121	0.1156	0.0201	0.0029	2.49977e-12	681275
body mass index	Stroke	rs1412235	C	G	9	28410996	0.3175	0.0246	0.0017	6.00067e-45	681275
body mass index	Stroke	rs1421334	C	A	8	30865733	0.5431	-0.0125	0.0018	1e-12	681275
body mass index	Stroke	rs1430387	C	T	18	58227112	0.4295	-0.0114	0.0017	5.79963e-11	681275
body mass index	Stroke	rs1431659	G	A	8	73439070	0.7344	-0.0196	0.0019	6.00067e-24	681275
body mass index	Stroke	rs1445652	A	G	2	155668460	0.1855	0.0123	0.0022	4.30002e-08	681275
body mass index	Stroke	rs1452075	T	C	3	62481063	0.7277	0.0141	0.0018	1.29987e-14	681275
body mass index	Stroke	rs1465900	C	A	11	76473138	0.2188	-0.0125	0.002	4.79999e-10	681275
body mass index	Stroke	rs1472169	T	C	9	37209396	0.3772	-0.0139	0.0018	2.80027e-15	681275
body mass index	Stroke	rs1477199	G	A	16	53712135	0.1451	0.0228	0.0024	9.3994e-22	681275
body mass index	Stroke	rs1492767	T	C	4	55221467	0.4957	0.0094	0.0016	1e-08	681275
body mass index	Stroke	rs1503526	C	T	5	63020706	0.4838	0.014	0.0017	5.50047e-17	681275
body mass index	Stroke	rs1522569	G	T	4	171632637	0.1819	-0.0164	0.0022	2.90001e-13	681275
body mass index	Stroke	rs1528435	T	C	2	181550962	0.6331	0.0164	0.0017	9.09913e-23	681275
body mass index	Stroke	rs1535660	C	T	9	10371073	0.8554	-0.0147	0.0025	5.19996e-09	681275
body mass index	Stroke	rs1538247	C	T	6	153395344	0.3181	0.0108	0.0019	1e-08	681275
body mass index	Stroke	rs156201	C	G	6	104847441	0.7606	0.0123	0.002	5.80003e-10	681275
body mass index	Stroke	rs1656377	C	T	3	158285280	0.5885	0.0099	0.0017	1.6e-08	681275
body mass index	Stroke	rs1681740	C	A	10	118564313	0.3933	-0.0115	0.0018	1.09999e-10	681275
body mass index	Stroke	rs16849710	G	A	1	202106797	0.515	-0.0116	0.0018	6.00067e-11	681275
body mass index	Stroke	rs16851483	T	G	3	141275436	0.06928	0.0369	0.0035	3.19963e-26	681275
body mass index	Stroke	rs16871902	A	G	5	3488462	0.4877	0.0125	0.0017	4.60045e-13	681275
body mass index	Stroke	rs16903285	C	T	5	87978252	0.1407	0.0331	0.0026	7.59976e-38	681275
body mass index	Stroke	rs16953563	A	G	15	66686770	0.2516	-0.0134	0.002	1.50003e-11	681275
body mass index	Stroke	rs17001561	A	G	4	77096118	0.1573	0.0151	0.0023	3.80014e-11	681275
body mass index	Stroke	rs17014375	G	T	1	209543560	0.1348	0.0172	0.0025	1.10002e-11	681275
body mass index	Stroke	rs17033117	T	C	3	35443653	0.1872	0.0137	0.0022	8.9e-10	681275
body mass index	Stroke	rs17056301	C	T	5	158271680	0.2636	0.0118	0.002	2.39999e-09	681275
body mass index	Stroke	rs17113297	T	C	10	102395982	0.2082	0.0166	0.0021	2.09991e-15	681275
body mass index	Stroke	rs17119937	C	T	8	14502274	0.06905	0.0212	0.0036	5.60003e-09	681275
body mass index	Stroke	rs17203016	G	A	2	208255518	0.196	0.015	0.002	2.09991e-13	681275
body mass index	Stroke	rs17207196	T	C	7	75101065	0.4118	-0.0221	0.0018	2.09991e-35	681275
body mass index	Stroke	rs17238110	G	A	15	62150364	0.1634	-0.0353	0.005	1.99986e-12	681275
body mass index	Stroke	rs17311369	T	C	15	47709199	0.3278	-0.0104	0.0019	3.09999e-08	681275
body mass index	Stroke	rs17399237	C	T	2	35471626	0.5497	-0.0129	0.0017	6.70039e-14	681275
body mass index	Stroke	rs17405819	C	T	8	76806584	0.301	-0.0215	0.0018	4.30031e-33	681275
body mass index	Stroke	rs17424296	A	G	5	60838903	0.3659	-0.0108	0.0018	2.39999e-09	681275
body mass index	Stroke	rs17425707	C	T	1	57874879	0.1003	0.0167	0.0028	4.39997e-09	681275
body mass index	Stroke	rs17446257	A	G	13	40749213	0.1292	0.0153	0.0026	2.90001e-09	681275
body mass index	Stroke	rs17499593	G	C	2	172649755	0.1897	0.0125	0.0022	1.09999e-08	681275
body mass index	Stroke	rs17513613	C	T	19	30286822	0.3236	0.0186	0.0018	3.59998e-26	681275
body mass index	Stroke	rs175165	G	T	22	20116015	0.3941	-0.0103	0.0018	5.19996e-09	681275
body mass index	Stroke	rs17535749	A	G	3	10027724	0.1023	0.015	0.0027	2.5e-08	681275
body mass index	Stroke	rs17551974	A	C	2	142293146	0.1782	-0.0141	0.0022	1.89998e-10	681275
body mass index	Stroke	rs17636031	C	T	10	126594078	0.2701	0.016	0.0019	1.20005e-17	681275
body mass index	Stroke	rs17663412	A	C	5	167595121	0.1139	0.0157	0.0027	6.1e-09	681275
body mass index	Stroke	rs17710386	C	T	18	63461201	0.3319	0.0126	0.0018	1e-12	681275
body mass index	Stroke	rs17724992	G	A	19	18454825	0.2596	-0.0183	0.0019	1e-22	681275
body mass index	Stroke	rs17789218	C	T	6	100600097	0.2392	0.013	0.0019	7.39946e-12	681275
body mass index	Stroke	rs17806379	T	C	20	51107290	0.1789	-0.0258	0.0022	1.50003e-30	681275
body mass index	Stroke	rs1784460	A	T	11	118938371	0.4035	0.0132	0.0018	8.99912e-14	681275
body mass index	Stroke	rs1804528	A	G	4	146056320	0.3507	0.0109	0.002	2.99999e-08	681275
body mass index	Stroke	rs1830074	C	T	7	6718674	0.288	0.0115	0.0019	1.40001e-09	681275
body mass index	Stroke	rs1836303	G	A	15	46539116	0.3873	0.0116	0.0018	5.30029e-11	681275
body mass index	Stroke	rs1863652	A	G	4	95991417	0.3449	-0.0115	0.0018	1.40001e-10	681275
body mass index	Stroke	rs1884389	T	C	20	1410582	0.4289	-0.0103	0.0017	4e-09	681275
body mass index	Stroke	rs1885728	A	G	6	5977833	0.6787	0.0108	0.0019	1e-08	681275
body mass index	Stroke	rs1891216	G	T	1	7728391	0.3759	0.0107	0.0018	2.39999e-09	681275
body mass index	Stroke	rs1896767	A	G	16	62838304	0.5376	-0.0109	0.0017	2.39999e-10	681275
body mass index	Stroke	rs1927790	C	T	13	96922191	0.4109	0.0148	0.0016	1.80011e-19	681275
body mass index	Stroke	rs1928295	C	T	9	120378483	0.4461	-0.0141	0.0016	5.40008e-18	681275
body mass index	Stroke	rs1937683	T	C	10	53679060	0.6699	0.0109	0.0018	3.2e-09	681275
body mass index	Stroke	rs1948080	G	T	9	11852043	0.3749	-0.0137	0.0018	1.10002e-14	681275
body mass index	Stroke	rs1982441	T	G	8	28021769	0.1381	0.0175	0.0026	7.00003e-12	681275
body mass index	Stroke	rs1982725	T	C	19	30618771	0.4778	0.0097	0.0017	3.29997e-08	681275
body mass index	Stroke	rs1993709	G	A	1	72838529	0.8177	0.0331	0.0021	1.9002e-57	681275
body mass index	Stroke	rs2007231	T	C	1	115266306	0.6387	-0.0104	0.0018	5.19996e-09	681275
body mass index	Stroke	rs200810	C	T	6	97922184	0.3716	-0.0136	0.0017	5.50047e-16	681275
body mass index	Stroke	rs2009416	T	C	5	92415111	0.361	-0.0121	0.0018	1.10002e-11	681275
body mass index	Stroke	rs2051559	C	T	4	3298800	0.1308	0.0176	0.0026	5.00035e-12	681275
body mass index	Stroke	rs2065418	G	T	11	30422068	0.3623	-0.0166	0.0018	3.59998e-20	681275
body mass index	Stroke	rs208015	C	T	17	46252346	0.9216	-0.0356	0.0034	1.39991e-25	681275
body mass index	Stroke	rs2124499	C	G	3	123093541	0.3718	-0.0123	0.0017	3.40017e-13	681275
body mass index	Stroke	rs2143253	A	G	20	41987392	0.1189	-0.0188	0.0026	1.10002e-12	681275
body mass index	Stroke	rs215634	G	A	7	32369148	0.6212	-0.0152	0.0018	2.60016e-17	681275
body mass index	Stroke	rs2162524	C	T	2	230817437	0.3321	0.0155	0.0018	4.10015e-17	681275
body mass index	Stroke	rs217671	G	A	14	62360464	0.2719	0.0144	0.0019	1.29987e-13	681275
body mass index	Stroke	rs2228213	A	G	6	12124855	0.3481	-0.0139	0.0017	4.60045e-16	681275
body mass index	Stroke	rs2235564	T	C	1	6713114	0.3466	0.0131	0.0018	3.69999e-13	681275
body mass index	Stroke	rs2246012	C	T	6	131898208	0.1628	0.0158	0.0022	3.10027e-13	681275
body mass index	Stroke	rs2283093	T	C	7	126721231	0.2066	0.0127	0.0021	3.09999e-09	681275
body mass index	Stroke	rs2285178	C	T	22	38205989	0.3109	0.0112	0.0019	9.40005e-09	681275
body mass index	Stroke	rs2306537	G	A	12	133423695	0.3092	0.0133	0.0019	8.69961e-13	681275
body mass index	Stroke	rs2307111	C	T	5	75003678	0.3962	-0.0265	0.0016	1.59993e-58	681275
body mass index	Stroke	rs2317299	C	T	2	236903093	0.5597	-0.0106	0.0017	1.29999e-09	681275
body mass index	Stroke	rs2325036	C	A	3	85819412	0.3845	-0.0181	0.0017	3.59998e-27	681275
body mass index	Stroke	rs2357760	A	G	6	120213880	0.6754	0.0145	0.0017	6.79986e-17	681275
body mass index	Stroke	rs2361988	C	T	16	398151	0.2539	-0.0155	0.002	5.19996e-15	681275
body mass index	Stroke	rs2365389	T	C	3	61236462	0.4143	-0.0174	0.0017	1.29987e-25	681275
body mass index	Stroke	rs2367112	G	T	5	64168193	0.4919	-0.0119	0.0016	2.29985e-13	681275
body mass index	Stroke	rs2423668	C	T	20	12430673	0.5505	-0.0105	0.0019	2.80001e-08	681275
body mass index	Stroke	rs2425840	C	A	20	44904838	0.4059	0.0119	0.0018	1.59993e-11	681275
body mass index	Stroke	rs2429150	C	A	12	2152655	0.4164	0.0111	0.0018	2.69998e-10	681275
body mass index	Stroke	rs2479958	G	A	13	111984244	0.5075	-0.0154	0.0018	1.50003e-17	681275
body mass index	Stroke	rs2481665	C	T	1	62594677	0.4408	-0.0161	0.0016	7.19946e-23	681275
body mass index	Stroke	rs2543132	C	G	8	15536311	0.8134	0.0146	0.0022	5.00035e-11	681275
body mass index	Stroke	rs2600226	T	C	3	12928762	0.6697	-0.0116	0.0019	3.69999e-10	681275
body mass index	Stroke	rs2605603	A	G	11	93221105	0.4887	-0.0103	0.0016	2.5e-10	681275
body mass index	Stroke	rs2608703	A	C	12	41846769	0.4546	0.0142	0.0017	1.9002e-16	681275
body mass index	Stroke	rs262130	T	C	6	142853486	0.1969	0.0127	0.0023	1.79999e-08	681275
body mass index	Stroke	rs2693826	A	G	2	6160943	0.4421	-0.0137	0.0017	1.99986e-15	681275
body mass index	Stroke	rs2694047	G	A	8	116750548	0.747	0.0188	0.002	3.90032e-21	681275
body mass index	Stroke	rs273504	G	A	19	18215247	0.4266	0.0153	0.0018	4.40048e-18	681275
body mass index	Stroke	rs2744974	T	C	6	34579431	0.338	0.0249	0.0018	1.39991e-45	681275
body mass index	Stroke	rs2791653	G	A	1	11129848	0.7577	-0.0141	0.0019	1.29987e-13	681275
body mass index	Stroke	rs2820311	G	A	1	201841476	0.3369	0.0235	0.0018	4.10015e-38	681275
body mass index	Stroke	rs2832283	A	G	21	30690558	0.2208	0.0115	0.002	5.80003e-09	681275
body mass index	Stroke	rs2836964	C	T	21	40631006	0.3576	-0.011	0.0018	1.29999e-09	681275
body mass index	Stroke	rs2861683	C	A	2	67836507	0.407	-0.0144	0.0017	1.29987e-16	681275
body mass index	Stroke	rs2868975	A	G	3	116935323	0.178	-0.0143	0.0023	2.19999e-10	681275
body mass index	Stroke	rs287104	A	G	19	34290995	0.6604	0.0115	0.0017	4.40048e-11	681275
body mass index	Stroke	rs2875762	C	G	6	124925032	0.2473	0.0139	0.002	1.20005e-11	681275
body mass index	Stroke	rs2907948	A	G	7	150638484	0.2427	-0.0141	0.0019	1.29987e-13	681275
body mass index	Stroke	rs2931434	T	C	5	73159098	0.3168	-0.0104	0.0018	1.40001e-08	681275
body mass index	Stroke	rs2943465	C	T	12	19265921	0.9444	0.0248	0.0039	2e-10	681275
body mass index	Stroke	rs294704	T	G	5	152519088	0.7239	-0.0113	0.0019	4e-09	681275
body mass index	Stroke	rs3007105	T	C	14	47367616	0.4697	0.0142	0.0017	1.10002e-17	681275
body mass index	Stroke	rs326896	T	C	4	112669571	0.3925	-0.0128	0.0018	2.80027e-13	681275
body mass index	Stroke	rs331966	C	A	4	143675717	0.3792	0.0112	0.0018	3.2e-10	681275
body mass index	Stroke	rs33500	T	C	3	42427191	0.8082	-0.0167	0.0022	4.30031e-14	681275
body mass index	Stroke	rs339991	G	A	15	60913637	0.5631	0.0124	0.0018	1.20005e-12	681275
body mass index	Stroke	rs349088	A	C	11	84814393	0.4976	-0.0128	0.0017	1.80011e-13	681275
body mass index	Stroke	rs3731695	C	T	2	203820275	0.5582	0.0116	0.0016	7.89951e-13	681275
body mass index	Stroke	rs3732084	C	T	2	207174316	0.6139	0.0107	0.0018	1.09999e-09	681275
body mass index	Stroke	rs3736485	G	A	15	51748610	0.5443	-0.0134	0.0016	2.49977e-16	681275
body mass index	Stroke	rs3749897	T	C	6	42532102	0.4172	0.0122	0.0018	8.4004e-12	681275
body mass index	Stroke	rs3754963	T	A	2	166185707	0.2574	-0.0123	0.002	3.29997e-10	681275
body mass index	Stroke	rs3764835	A	G	2	159519368	0.1528	-0.0141	0.0024	3.09999e-09	681275
body mass index	Stroke	rs3772882	A	C	3	81808602	0.3661	0.0127	0.0018	6.59933e-13	681275
body mass index	Stroke	rs3800229	T	G	6	108996963	0.7123	0.0175	0.0018	1.39991e-22	681275
body mass index	Stroke	rs3800637	C	T	7	137403432	0.336	0.0115	0.0018	5.1e-10	681275
body mass index	Stroke	rs3806114	A	G	6	20482335	0.6773	-0.0113	0.0018	3.40001e-10	681275
body mass index	Stroke	rs3806572	A	G	2	55238677	0.2788	-0.0145	0.0019	1.59993e-14	681275
body mass index	Stroke	rs3807645	A	G	7	77830091	0.221	-0.0166	0.0021	2.39994e-15	681275
body mass index	Stroke	rs380857	A	C	9	101491066	0.8878	-0.0151	0.0027	3.59998e-08	681275
body mass index	Stroke	rs3814883	T	C	16	29994922	0.4764	0.0232	0.0017	1.10002e-40	681275
body mass index	Stroke	rs3828783	A	G	6	33767727	0.1809	-0.0165	0.0021	5.60015e-15	681275
body mass index	Stroke	rs3829849	T	C	9	129390800	0.3589	0.0098	0.0017	5.89997e-09	681275
body mass index	Stroke	rs38314	A	G	7	70067315	0.4912	-0.012	0.0017	4.70002e-12	681275
body mass index	Stroke	rs3844598	G	A	5	140992235	0.521	0.0095	0.0017	3.79997e-08	681275
body mass index	Stroke	rs3902951	G	T	14	69789755	0.2455	0.0134	0.002	7.00003e-12	681275
body mass index	Stroke	rs3904244	A	T	10	27361527	0.1377	0.0155	0.0025	4.30002e-10	681275
body mass index	Stroke	rs391300	C	T	17	2216258	0.6275	-0.0119	0.0017	3.10027e-12	681275
body mass index	Stroke	rs3935648	G	C	17	79085335	0.2328	-0.0125	0.0022	6.80002e-09	681275
body mass index	Stroke	rs3977755	T	C	10	104420210	0.2804	-0.0135	0.0019	5.90065e-13	681275
body mass index	Stroke	rs40067	A	G	5	107439012	0.1713	-0.0266	0.0023	7.10068e-30	681275
body mass index	Stroke	rs4012234	G	T	20	32553047	0.5924	0.0141	0.0018	9.8992e-16	681275
body mass index	Stroke	rs4072917	A	G	8	143300279	0.4694	0.0115	0.0018	6.89922e-11	681275
body mass index	Stroke	rs4148155	G	A	4	89054667	0.1127	-0.0188	0.0026	5.00035e-13	681275
body mass index	Stroke	rs4148866	T	C	12	123425575	0.4068	0.0098	0.0018	4e-08	681275
body mass index	Stroke	rs4237643	G	T	11	43648368	0.6938	-0.0223	0.0019	4.30031e-33	681275
body mass index	Stroke	rs427943	C	A	21	46570896	0.5669	0.017	0.0017	7.29962e-23	681275
body mass index	Stroke	rs429343	G	A	2	147903382	0.5813	-0.015	0.0017	6.79986e-18	681275
body mass index	Stroke	rs4307239	G	A	7	24354300	0.4578	0.0115	0.0017	3.90032e-11	681275
body mass index	Stroke	rs4310573	T	C	11	97855562	0.7813	0.0116	0.0021	3.50002e-08	681275
body mass index	Stroke	rs4358081	C	A	2	29100642	0.4631	0.0097	0.0017	1.5e-08	681275
body mass index	Stroke	rs4414033	A	G	1	156406853	0.627	0.0129	0.0018	1.39991e-12	681275
body mass index	Stroke	rs4430672	C	T	14	63094407	0.8004	-0.0127	0.0022	3.89996e-09	681275
body mass index	Stroke	rs4482463	A	C	2	205375909	0.9213	-0.0331	0.0033	2.80027e-23	681275
body mass index	Stroke	rs4516268	A	C	17	1846831	0.1925	-0.0217	0.0021	5.19996e-25	681275
body mass index	Stroke	rs4518345	A	G	5	27185904	0.2842	-0.0117	0.0019	1e-09	681275
body mass index	Stroke	rs4556997	A	C	2	100814858	0.1349	0.0197	0.0024	6.90081e-17	681275
body mass index	Stroke	rs4589691	G	C	2	144051398	0.1579	0.0141	0.0024	4.70002e-09	681275
body mass index	Stroke	rs4639527	G	A	2	416815	0.3012	0.0172	0.0019	3.29989e-20	681275
body mass index	Stroke	rs4653017	T	C	1	33776728	0.6818	0.0122	0.0018	4.49987e-11	681275
body mass index	Stroke	rs4660443	T	C	1	39591779	0.2218	0.0164	0.0021	6.79986e-15	681275
body mass index	Stroke	rs4671328	G	T	2	58935282	0.5533	-0.0219	0.0017	2.19989e-36	681275
body mass index	Stroke	rs4722398	T	C	7	3125220	0.1336	0.0158	0.0025	3.59998e-10	681275
body mass index	Stroke	rs4740619	C	T	9	15634326	0.4521	-0.0186	0.0016	2.29985e-30	681275
body mass index	Stroke	rs4757144	A	G	11	13331226	0.5878	0.0169	0.0018	5.60015e-22	681275
body mass index	Stroke	rs4783830	A	G	16	54255346	0.3074	-0.0105	0.0019	2.39999e-08	681275
body mass index	Stroke	rs4786903	G	A	16	6697104	0.7368	0.0125	0.002	3.50002e-10	681275
body mass index	Stroke	rs4800191	C	G	18	22461398	0.6369	0.0103	0.0017	2.5e-09	681275
body mass index	Stroke	rs4813619	T	G	20	2815715	0.5101	-0.0108	0.0018	2.30001e-09	681275
body mass index	Stroke	rs4818225	G	A	21	42629895	0.6606	0.0117	0.0018	2.30001e-10	681275
body mass index	Stroke	rs4820408	G	T	22	40604945	0.592	-0.0151	0.0017	2.09991e-19	681275
body mass index	Stroke	rs4842491	T	C	12	89905537	0.7138	0.0098	0.0018	4e-08	681275
body mass index	Stroke	rs4851029	G	T	2	104159785	0.5247	0.0121	0.0017	1.69981e-12	681275
body mass index	Stroke	rs4858193	C	T	3	20441050	0.2779	-0.0129	0.0019	1.59993e-11	681275
body mass index	Stroke	rs4864201	C	T	4	130731284	0.6469	-0.0141	0.0017	1.50003e-16	681275
body mass index	Stroke	rs4880341	T	C	10	133992689	0.5606	-0.0118	0.0017	1.10002e-11	681275
body mass index	Stroke	rs4906908	G	T	15	27040082	0.5253	0.0103	0.0017	2.5e-09	681275
body mass index	Stroke	rs491711	C	A	11	28742220	0.316	-0.0115	0.0019	1.09999e-09	681275
body mass index	Stroke	rs4929923	C	T	11	8639200	0.6376	0.0181	0.0017	7.19946e-27	681275
body mass index	Stroke	rs4937870	G	A	11	112826709	0.3172	-0.0109	0.0019	8.79995e-09	681275
body mass index	Stroke	rs4952843	G	A	2	46957845	0.3807	-0.0131	0.0018	6.79986e-14	681275
body mass index	Stroke	rs4954638	C	A	2	137435455	0.2492	-0.0118	0.002	2.90001e-09	681275
body mass index	Stroke	rs4968656	G	A	17	61616959	0.3216	0.0116	0.0019	8.19993e-10	681275
body mass index	Stroke	rs4981693	A	G	14	29680331	0.771	0.0206	0.002	6.90081e-24	681275
body mass index	Stroke	rs4986044	T	C	17	21261560	0.4687	-0.0164	0.0016	3.29989e-23	681275
body mass index	Stroke	rs538579	C	G	3	62711674	0.3228	0.0137	0.0019	1.29987e-13	681275
body mass index	Stroke	rs543874	G	A	1	177889480	0.1952	0.0475	0.002	1.1995e-122	681275
body mass index	Stroke	rs559231	T	G	18	39644247	0.3956	0.0135	0.0018	2.39994e-14	681275
body mass index	Stroke	rs577525	C	T	10	99769388	0.5676	0.0166	0.0017	9.70063e-22	681275
body mass index	Stroke	rs592483	T	C	11	69445173	0.5716	-0.0147	0.0017	1.99986e-18	681275
body mass index	Stroke	rs6050446	G	A	20	25195509	0.97001	0.0343	0.0047	4.40048e-13	681275
body mass index	Stroke	rs6235	G	C	5	95728898	0.2702	0.0175	0.0019	1.50003e-19	681275
body mass index	Stroke	rs6265	T	C	11	27679916	0.1951	-0.0412	0.0021	1e-86	681275
body mass index	Stroke	rs6443750	C	T	3	181329682	0.8068	0.0148	0.0021	3.19963e-12	681275
body mass index	Stroke	rs6448587	C	A	4	28561990	0.1891	-0.0167	0.0023	2.29985e-13	681275
body mass index	Stroke	rs645040	T	G	3	135926622	0.7762	0.0171	0.002	2.49977e-18	681275
body mass index	Stroke	rs6461115	G	A	7	2103668	0.2285	-0.0144	0.0019	1.20005e-13	681275
body mass index	Stroke	rs6471941	A	G	8	62117973	0.1684	0.0156	0.0021	3.10027e-13	681275
body mass index	Stroke	rs6500208	A	G	16	49011249	0.2006	0.014	0.002	4.10015e-12	681275
body mass index	Stroke	rs6512302	C	G	20	62691550	0.7511	0.0142	0.002	2.09991e-12	681275
body mass index	Stroke	rs6545714	A	G	2	59307725	0.6139	-0.0191	0.0017	9.09913e-31	681275
body mass index	Stroke	rs6556301	T	G	5	176527577	0.3596	-0.0111	0.0018	4.09996e-10	681275
body mass index	Stroke	rs6561943	T	C	13	58356761	0.2595	0.0119	0.0019	4.20001e-10	681275
body mass index	Stroke	rs657452	G	A	1	49589847	0.6216	-0.0188	0.0017	7.19946e-29	681275
body mass index	Stroke	rs6587552	G	A	1	151018861	0.7591	-0.0173	0.002	1.59993e-17	681275
body mass index	Stroke	rs6591407	A	C	11	56914157	0.1861	-0.0118	0.0021	1.89998e-08	681275
body mass index	Stroke	rs6593688	G	A	1	96322205	0.3733	0.0137	0.0018	8.60003e-15	681275
body mass index	Stroke	rs663129	A	G	18	57838401	0.2301	0.0545	0.0019	1.59956e-178	681275
body mass index	Stroke	rs6673081	C	T	1	154989595	0.5534	-0.01	0.0018	1.79999e-08	681275
body mass index	Stroke	rs6692586	G	A	1	23299906	0.832	-0.0192	0.0023	1.10002e-16	681275
body mass index	Stroke	rs6712	C	G	22	50637922	0.1368	0.0138	0.0025	4.39997e-08	681275
body mass index	Stroke	rs6764533	A	G	3	196088464	0.359	0.0116	0.0018	1.40001e-10	681275
body mass index	Stroke	rs6772756	G	A	3	182312152	0.3372	-0.0104	0.0019	4e-08	681275
body mass index	Stroke	rs6785245	C	T	3	82647990	0.3969	0.0132	0.0017	4.00037e-14	681275
body mass index	Stroke	rs6804842	G	A	3	25106437	0.572	0.0156	0.0017	3.59998e-21	681275
body mass index	Stroke	rs6841761	T	G	4	25423538	0.5252	-0.0131	0.0016	6.4003e-16	681275
body mass index	Stroke	rs685870	C	T	11	64111928	0.7035	0.012	0.0019	2.39999e-10	681275
body mass index	Stroke	rs6985109	A	G	8	10761585	0.5338	-0.0177	0.0017	1.50003e-26	681275
body mass index	Stroke	rs7024334	G	T	9	109072075	0.7742	-0.0138	0.002	3.10027e-12	681275
body mass index	Stroke	rs7025938	G	C	9	103088321	0.3187	0.0166	0.0019	3.69999e-19	681275
body mass index	Stroke	rs7037266	A	C	9	6942940	0.3739	-0.0112	0.0018	3.50002e-10	681275
body mass index	Stroke	rs705217	G	T	1	34581472	0.3652	-0.0102	0.0018	9.29994e-09	681275
body mass index	Stroke	rs705704	A	G	12	56435412	0.3304	-0.0131	0.0018	1.9002e-13	681275
body mass index	Stroke	rs7084454	A	G	10	21821274	0.335	0.0193	0.0019	4.00037e-25	681275
body mass index	Stroke	rs709400	G	A	14	104149475	0.3818	-0.015	0.0017	4.60045e-19	681275
body mass index	Stroke	rs7102454	C	T	11	65594820	0.3435	0.0158	0.0018	2.39994e-18	681275
body mass index	Stroke	rs7117238	A	G	11	78040259	0.168	-0.0131	0.0022	2.5e-09	681275
body mass index	Stroke	rs7124681	A	C	11	47529947	0.4133	0.0263	0.0016	3.19963e-58	681275
body mass index	Stroke	rs7138803	A	G	12	50247468	0.3772	0.03	0.0017	2.29985e-71	681275
body mass index	Stroke	rs7144011	T	G	14	79940383	0.2136	0.0282	0.002	5.19996e-47	681275
body mass index	Stroke	rs7148846	G	T	14	40133821	0.1896	0.0124	0.0022	2.19999e-08	681275
body mass index	Stroke	rs7172627	G	A	15	31877690	0.4719	0.0117	0.0017	1.10002e-11	681275
body mass index	Stroke	rs7181498	C	T	15	95271404	0.6309	-0.0163	0.0018	1e-19	681275
body mass index	Stroke	rs7196720	C	T	16	24534662	0.5068	-0.0129	0.0017	7.29962e-14	681275
body mass index	Stroke	rs7206608	G	C	16	82872628	0.3146	0.0132	0.0019	1.29987e-12	681275
body mass index	Stroke	rs7222349	A	G	17	42304644	0.3441	0.0115	0.0018	3.29997e-10	681275
body mass index	Stroke	rs7239575	C	T	18	21120035	0.4832	-0.0202	0.0017	7.39946e-32	681275
body mass index	Stroke	rs7318817	T	C	13	28617708	0.6071	-0.0155	0.0018	2.70023e-18	681275
body mass index	Stroke	rs7334078	C	T	13	99120484	0.2882	-0.0121	0.0019	2.19999e-10	681275
body mass index	Stroke	rs7358465	T	C	11	89990280	0.6781	0.0103	0.0019	2.99999e-08	681275
body mass index	Stroke	rs7488867	T	C	12	103699685	0.2639	-0.0204	0.002	8.4004e-24	681275
body mass index	Stroke	rs7498665	G	A	16	28883241	0.4038	0.0271	0.0017	5.60015e-60	681275
body mass index	Stroke	rs7535528	A	G	1	2444414	0.3741	-0.0152	0.0018	1.39991e-16	681275
body mass index	Stroke	rs754635	G	C	3	42305131	0.8873	0.0198	0.0027	2.19989e-13	681275
body mass index	Stroke	rs7550711	T	C	1	110082886	0.03058	0.0649	0.005	3.19963e-38	681275
body mass index	Stroke	rs7551507	T	C	1	74995225	0.5633	-0.0184	0.0016	9.30037e-30	681275
body mass index	Stroke	rs7557796	C	T	2	86766153	0.6524	-0.016	0.0018	2.29985e-19	681275
body mass index	Stroke	rs756717	A	G	16	72996162	0.3973	-0.0148	0.0017	5.40008e-18	681275
body mass index	Stroke	rs7599312	A	G	2	213413231	0.2652	-0.0186	0.0019	6.90081e-24	681275
body mass index	Stroke	rs7615297	G	C	3	156299313	0.1465	-0.0149	0.0024	5.69994e-10	681275
body mass index	Stroke	rs7626079	T	C	3	66427259	0.3434	0.011	0.0018	1.6e-09	681275
body mass index	Stroke	rs7637852	G	A	3	44041777	0.6951	-0.0139	0.0019	1.69981e-13	681275
body mass index	Stroke	rs7640424	T	C	3	107820063	0.2969	-0.0136	0.0018	2.29985e-14	681275
body mass index	Stroke	rs765875	T	C	6	143185683	0.4808	-0.0121	0.0017	2.99985e-12	681275
body mass index	Stroke	rs7683836	A	G	4	180167906	0.5405	-0.0114	0.0017	6.29941e-11	681275
body mass index	Stroke	rs7685048	T	C	4	95027784	0.4654	-0.0101	0.0017	4.09996e-09	681275
body mass index	Stroke	rs768840	A	G	14	73143457	0.4183	0.0114	0.0018	2e-10	681275
body mass index	Stroke	rs769449	A	G	19	45410002	0.1161	-0.0254	0.0027	2.29985e-20	681275
body mass index	Stroke	rs7703576	C	T	5	144543996	0.2885	0.0103	0.0019	4.79999e-08	681275
body mass index	Stroke	rs7704281	A	G	5	50591460	0.04531	0.0271	0.0041	6.4998e-11	681275
body mass index	Stroke	rs7715256	T	G	5	153537893	0.5781	-0.0166	0.0016	2.19989e-24	681275
body mass index	Stroke	rs7724675	A	G	5	130440010	0.2238	-0.0119	0.0021	9.49992e-09	681275
body mass index	Stroke	rs7730004	T	C	5	43191033	0.6693	0.0148	0.0018	9.09913e-16	681275
body mass index	Stroke	rs7730898	A	G	5	170459675	0.729	0.0168	0.0018	4.49987e-20	681275
body mass index	Stroke	rs774246	G	A	7	26990816	0.1444	0.0153	0.0025	5.39995e-10	681275
body mass index	Stroke	rs7761673	A	T	6	70357368	0.2058	-0.0126	0.0021	1.89998e-09	681275
body mass index	Stroke	rs7780752	C	T	7	93241640	0.36	0.0139	0.0018	1e-14	681275
body mass index	Stroke	rs7788008	A	G	7	112972483	0.4445	-0.0157	0.0017	1.10002e-19	681275
body mass index	Stroke	rs7811342	C	T	7	138794618	0.1058	-0.0197	0.0029	1.10002e-11	681275
body mass index	Stroke	rs7819514	A	G	8	93204442	0.3216	-0.0107	0.0018	5.69994e-09	681275
body mass index	Stroke	rs7826312	C	T	8	32400115	0.5879	0.0104	0.0017	4.90004e-10	681275
body mass index	Stroke	rs7844647	C	T	8	34503776	0.2681	-0.0123	0.0018	2.80027e-11	681275
body mass index	Stroke	rs7869771	C	A	9	94180627	0.2647	-0.014	0.0019	4.90004e-13	681275
body mass index	Stroke	rs7871866	C	G	9	131027982	0.1531	0.0187	0.0024	2.29985e-14	681275
body mass index	Stroke	rs7899106	G	A	10	87410904	0.04777	0.0331	0.0037	1e-18	681275
body mass index	Stroke	rs7903146	T	C	10	114758349	0.2912	-0.0181	0.0018	1.29987e-23	681275
body mass index	Stroke	rs7925214	T	C	11	130794253	0.5133	0.0147	0.0018	4.40048e-17	681275
body mass index	Stroke	rs7970953	A	G	12	24075508	0.29	0.0135	0.0018	9.79941e-14	681275
body mass index	Stroke	rs7983065	T	C	13	33380786	0.4503	-0.0148	0.0017	8.9002e-18	681275
body mass index	Stroke	rs7998796	G	A	13	81020036	0.3373	0.0105	0.0018	1.09999e-08	681275
body mass index	Stroke	rs8027205	G	C	15	98280959	0.3967	-0.0108	0.0018	1.40001e-09	681275
body mass index	Stroke	rs8036040	A	C	15	36402716	0.4932	0.0109	0.0017	2.69998e-10	681275
body mass index	Stroke	rs8047395	A	G	16	53798523	0.5061	0.0642	0.0017	1e-200	681275
body mass index	Stroke	rs806600	G	A	5	172914939	0.475	-0.0095	0.0017	3.29997e-08	681275
body mass index	Stroke	rs8071182	A	G	17	55336155	0.1735	0.0133	0.0022	2.1e-09	681275
body mass index	Stroke	rs8090983	G	A	18	52586691	0.3314	0.0118	0.0018	2e-10	681275
body mass index	Stroke	rs8097672	T	A	18	1839601	0.1528	0.02	0.0025	8.4004e-16	681275
body mass index	Stroke	rs8097783	A	G	18	58051294	0.07554	-0.0389	0.0031	7.19946e-36	681275
body mass index	Stroke	rs8123881	G	A	20	15819495	0.1299	0.0196	0.0024	4.40048e-16	681275
body mass index	Stroke	rs8181823	C	A	13	65477940	0.7614	0.0127	0.002	4.09996e-10	681275
body mass index	Stroke	rs818524	C	T	1	85201228	0.6939	0.0106	0.0019	3.40001e-08	681275
body mass index	Stroke	rs8192675	C	T	3	170724883	0.2888	0.0152	0.0018	1.39991e-17	681275
body mass index	Stroke	rs825688	T	C	16	73595718	0.456	-0.0095	0.0017	4.70002e-08	681275
body mass index	Stroke	rs845084	A	G	10	125220036	0.2678	0.014	0.002	1.29987e-12	681275
body mass index	Stroke	rs852056	C	T	20	17102860	0.7584	-0.0128	0.002	1.79999e-10	681275
body mass index	Stroke	rs865809	G	A	3	183997735	0.7678	-0.0127	0.002	5.39995e-10	681275
body mass index	Stroke	rs872281	T	C	14	40834177	0.1728	-0.0151	0.0023	4.70002e-11	681275
body mass index	Stroke	rs876605	G	A	5	77801359	0.7352	-0.0108	0.002	3.40001e-08	681275
body mass index	Stroke	rs879620	T	C	16	4015729	0.6179	0.0231	0.0018	5.30029e-38	681275
body mass index	Stroke	rs889398	T	C	16	69556715	0.4247	-0.0196	0.0016	1.29987e-32	681275
body mass index	Stroke	rs895330	G	C	19	4060707	0.1924	-0.0201	0.0023	5.50047e-19	681275
body mass index	Stroke	rs901630	T	C	6	98539519	0.3973	-0.0146	0.0017	1.9002e-18	681275
body mass index	Stroke	rs902695	A	G	2	113955074	0.4798	-0.0103	0.0017	2.19999e-09	681275
body mass index	Stroke	rs9294260	A	G	6	83433228	0.4731	0.0147	0.0016	1.80011e-19	681275
body mass index	Stroke	rs9300422	G	A	13	98223320	0.6903	-0.0103	0.0018	4e-09	681275
body mass index	Stroke	rs930295	C	A	2	50233352	0.8417	-0.0211	0.0023	1e-19	681275
body mass index	Stroke	rs9304665	A	T	19	47602577	0.7633	0.0229	0.002	2.90001e-29	681275
body mass index	Stroke	rs934224	T	C	2	16613889	0.7399	0.0107	0.002	4.70002e-08	681275
body mass index	Stroke	rs9362662	G	A	6	90296588	0.5201	-0.0112	0.0017	1.2e-10	681275
body mass index	Stroke	rs9367368	C	T	6	13189275	0.3033	-0.0121	0.0018	1e-11	681275
body mass index	Stroke	rs9375702	T	C	6	130384187	0.705	-0.0115	0.0019	7.90005e-10	681275
body mass index	Stroke	rs9379827	A	C	6	26153335	0.2409	-0.0132	0.0019	6.89922e-12	681275
body mass index	Stroke	rs9408882	A	G	9	118664402	0.4594	-0.0093	0.0016	1.29999e-08	681275
body mass index	Stroke	rs946824	C	T	1	243684019	0.859	-0.0206	0.0026	1.10002e-15	681275
body mass index	Stroke	rs947612	A	G	6	73738661	0.7516	-0.0116	0.002	5.60003e-09	681275
body mass index	Stroke	rs9522285	A	G	13	112230701	0.4143	0.0127	0.0017	2.49977e-13	681275
body mass index	Stroke	rs9538162	C	T	13	59265043	0.4138	-0.0156	0.0018	4.79954e-19	681275
body mass index	Stroke	rs9547153	G	A	13	85903717	0.3839	0.0098	0.0017	8.70001e-09	681275
body mass index	Stroke	rs9571687	A	C	13	67472713	0.329	-0.0129	0.0018	2.80027e-12	681275
body mass index	Stroke	rs9615905	T	C	22	48875699	0.45	0.011	0.0017	2.69998e-10	681275
body mass index	Stroke	rs962273	C	T	17	46978353	0.7057	0.0137	0.0019	2.60016e-13	681275
body mass index	Stroke	rs9650755	G	A	9	96484342	0.2664	0.0154	0.002	2.80027e-15	681275
body mass index	Stroke	rs9688431	C	T	6	73922654	0.06034	-0.0231	0.0035	2.39994e-11	681275
body mass index	Stroke	rs977747	G	T	1	47684677	0.5949	-0.0169	0.0017	1.29987e-24	681275
body mass index	Stroke	rs9783858	T	C	18	42534584	0.5191	0.0091	0.0017	3.29997e-08	681275
body mass index	Stroke	rs9806742	A	G	15	73051219	0.8826	0.0208	0.0026	1.39991e-15	681275
body mass index	Stroke	rs9816226	T	A	3	185834499	0.8199	0.0323	0.0021	1.59993e-52	681275
body mass index	Stroke	rs9845966	G	T	3	13433158	0.5479	-0.0105	0.0017	2.5e-10	681275
body mass index	Stroke	rs987237	G	A	6	50803050	0.1803	0.0409	0.0021	9.30037e-84	681275
body mass index	Stroke	rs9926784	C	T	16	19941968	0.1822	-0.0258	0.0021	9.8992e-35	681275
body mass index	Stroke	rs9927848	A	C	16	23833071	0.7326	-0.0122	0.002	6.4e-10	681275
body mass index	Stroke	rs9951619	G	T	18	56882326	0.7643	0.0156	0.002	1.39991e-15	681275
body mass index	Stroke	rs998732	G	A	19	19378671	0.1578	-0.0171	0.0022	1.99986e-14	681275
body mass index	Stroke	rs9989141	T	C	14	94006257	0.6387	0.0162	0.0017	3.59998e-21	681275
body mass index	Stroke	rs999889	A	G	10	84279949	0.2818	-0.0108	0.0019	1.40001e-08	681275

## Sheet: Table S8
Table S8 The detailed information on single-nucleotide polymorphisms for estimating the causal association between smoking and the risk of stroke
Exposure	Outcome	SNP	Effect_allele	Other_allele	Chromosome	Chr.Position	EAF	Beta	Beta.se	Pvalue	Sample.Size
smoking	Stroke	rs10001365	A	G	4	147797214	0.405	-0.0249918	0.00364155	6.64967e-12	607291
smoking	Stroke	rs10114490	A	G	9	11070165	0.198	-0.0255148	0.00453171	1.81001e-08	607291
smoking	Stroke	rs10159545	G	C	10	21766969	0.375	0.0262501	0.00372727	1.83992e-12	607291
smoking	Stroke	rs10233018	G	A	7	117523709	0.503	0.027069	0.00355741	2.74979e-14	607291
smoking	Stroke	rs10260968	A	G	7	1889773	0.597	-0.0203218	0.00360938	1.75001e-08	607291
smoking	Stroke	rs10279261	A	G	7	133589846	0.619	-0.0214194	0.00366263	5e-09	607291
smoking	Stroke	rs10498846	T	C	6	67405337	0.473	0.0206103	0.00355561	6.62003e-09	607291
smoking	Stroke	rs1050847	T	C	16	87443734	0.505	-0.0216231	0.00358893	1.67001e-09	607291
smoking	Stroke	rs10905461	C	T	10	8803551	0.718	-0.0239554	0.00414505	7.35005e-09	607291
smoking	Stroke	rs11057005	G	A	12	16748721	0.43	-0.0209298	0.00357892	4.84998e-09	607291
smoking	Stroke	rs11078713	G	A	17	7795972	0.454	-0.0201721	0.00360561	2.22998e-08	607291
smoking	Stroke	rs1154693	G	A	3	117804154	0.856	0.0326217	0.00491232	3.12033e-11	607291
smoking	Stroke	rs11658881	G	A	17	2072949	0.418	0.0201357	0.00361066	2.43002e-08	607291
smoking	Stroke	rs11712680	C	A	3	75009019	0.174	-0.0270476	0.00457843	3.51002e-09	607291
smoking	Stroke	rs117143374	C	T	21	40555561	0.12	0.0292897	0.00526909	2.76001e-08	607291
smoking	Stroke	rs11872397	A	G	18	72535282	0.252	-0.0247725	0.00409477	1.43001e-09	607291
smoking	Stroke	rs12025237	C	A	1	154205120	0.124	-0.0329992	0.00533915	6.52004e-10	607291
smoking	Stroke	rs12042107	C	T	1	91196176	0.527	-0.0222834	0.0035682	4.21998e-10	607291
smoking	Stroke	rs12112638	G	A	7	69735251	0.275	-0.024526	0.00404299	1.33999e-09	607291
smoking	Stroke	rs12186738	T	G	5	103816655	0.154	-0.0332644	0.00502051	3.41979e-11	607291
smoking	Stroke	rs12333760	C	T	7	99185406	0.204	-0.0290467	0.00480127	1.43999e-09	607291
smoking	Stroke	rs12356821	C	G	10	104563808	0.14	0.03937	0.0050491	6.27047e-15	607291
smoking	Stroke	rs12441907	A	C	15	83922387	0.186	-0.0292051	0.00452262	1.06001e-10	607291
smoking	Stroke	rs12474587	T	G	2	162802993	0.404	0.0276329	0.00358234	1.24997e-14	607291
smoking	Stroke	rs12545053	G	A	8	65073605	0.397	0.0202808	0.00363668	2.43002e-08	607291
smoking	Stroke	rs12632110	G	A	3	50224225	0.647	-0.0233768	0.00375292	4.78002e-10	607291
smoking	Stroke	rs13030994	A	G	2	146143090	0.485	0.0360925	0.0035563	3.56041e-24	607291
smoking	Stroke	rs13145728	C	G	4	140927812	0.358	-0.0232512	0.00366263	2.13998e-10	607291
smoking	Stroke	rs13261666	T	G	8	59814666	0.522	-0.0268946	0.00355604	3.90032e-14	607291
smoking	Stroke	rs134529	C	T	22	28781758	0.349	-0.019984	0.00366078	4.84998e-08	607291
smoking	Stroke	rs1385108	T	C	5	154839646	0.239	0.0246617	0.00415673	2.99999e-09	607291
smoking	Stroke	rs1435741	A	G	15	47935843	0.425	0.0294151	0.00359095	2.63998e-16	607291
smoking	Stroke	rs1445649	C	T	2	155682556	0.525	0.0239932	0.00356484	1.67996e-11	607291
smoking	Stroke	rs1555445	T	A	20	31175258	0.337	0.0225548	0.0038234	3.64998e-09	607291
smoking	Stroke	rs1565735	A	T	8	27426077	0.212	-0.037618	0.0044613	3.41979e-17	607291
smoking	Stroke	rs1869243	C	T	3	5724536	0.481	0.0197411	0.00356289	2.97002e-08	607291
smoking	Stroke	rs1899896	T	C	8	93201036	0.286	0.0264481	0.00388691	1.03992e-11	607291
smoking	Stroke	rs1971318	T	C	12	121389500	0.141	0.0285074	0.00492533	7.05992e-09	607291
smoking	Stroke	rs2046850	T	C	1	210304319	0.187	-0.0248139	0.00447842	3.02998e-08	607291
smoking	Stroke	rs2050586	C	G	1	87905828	0.355	-0.0205467	0.00370828	2.99999e-08	607291
smoking	Stroke	rs2107300	G	C	2	200937901	0.845	-0.027201	0.00492533	3.27002e-08	607291
smoking	Stroke	rs2140114	T	C	7	3407568	0.518	-0.0232591	0.00373402	4.70002e-10	607291
smoking	Stroke	rs222449	T	A	6	52916062	0.793	-0.0253208	0.00442796	1.07999e-08	607291
smoking	Stroke	rs2378662	A	G	9	86707289	0.556	0.0209482	0.00356645	4.15997e-09	607291
smoking	Stroke	rs240963	C	T	6	111644332	0.836	-0.0410444	0.00483712	2.16023e-17	607291
smoking	Stroke	rs2631024	G	A	8	91995577	0.737	-0.0229645	0.00402823	1.17999e-08	607291
smoking	Stroke	rs266047	A	G	2	104088751	0.529	-0.0305098	0.00373855	3.3597e-16	607291
smoking	Stroke	rs3001723	A	G	1	44037685	0.321	0.0335118	0.0038983	8.12082e-18	607291
smoking	Stroke	rs301805	G	T	1	8481016	0.559	0.0214679	0.00361329	2.80001e-09	607291
smoking	Stroke	rs35702515	T	G	2	137542847	0.162	0.0252442	0.00423093	2.43002e-09	607291
smoking	Stroke	rs3800227	G	A	6	108994161	0.701	0.0228121	0.00405809	1.93001e-08	607291
smoking	Stroke	rs3801289	C	A	7	96638267	0.351	-0.0220618	0.00373982	3.73999e-09	607291
smoking	Stroke	rs3904512	A	G	13	38357471	0.429	-0.0211589	0.0035765	3.22998e-09	607291
smoking	Stroke	rs4044321	G	A	5	166989513	0.642	-0.0278417	0.00371058	6.07995e-14	607291
smoking	Stroke	rs4236259	G	T	7	1708080	0.499	-0.0247689	0.00355661	3.34965e-12	607291
smoking	Stroke	rs4352629	T	C	5	87756821	0.492	-0.0275284	0.00356881	1.22011e-14	607291
smoking	Stroke	rs4523689	G	A	11	7950797	0.408	-0.0206091	0.00364321	1.54999e-08	607291
smoking	Stroke	rs4543592	C	T	9	3014254	0.468	0.0219314	0.00356244	7.46002e-10	607291
smoking	Stroke	rs4674993	G	A	2	226332033	0.207	-0.0252122	0.00443619	1.31999e-08	607291
smoking	Stroke	rs4759228	C	G	12	56508409	0.27	-0.0216913	0.00393413	3.57998e-08	607291
smoking	Stroke	rs4781977	C	T	16	17572674	0.205	-0.0238668	0.00436473	4.54004e-08	607291
smoking	Stroke	rs4785836	C	T	16	65604652	0.398	-0.0204704	0.00365894	2.26001e-08	607291
smoking	Stroke	rs578584	T	A	2	45143175	0.605	0.0286801	0.00359627	1.50003e-15	607291
smoking	Stroke	rs6265	T	C	11	27679916	0.203	-0.0317863	0.00457843	3.76964e-12	607291
smoking	Stroke	rs6433897	C	T	2	182034448	0.754	0.0224483	0.00405809	3.16002e-08	607291
smoking	Stroke	rs66680800	T	G	3	85985324	0.397	-0.0202716	0.00365268	2.83002e-08	607291
smoking	Stroke	rs6669839	T	C	1	50625979	0.204	0.0260041	0.0043955	3.36001e-09	607291
smoking	Stroke	rs6728726	C	T	2	623976	0.829	0.0354486	0.00473279	6.72977e-14	607291
smoking	Stroke	rs6788098	T	A	3	85624131	0.623	-0.0313461	0.00368905	1.90985e-17	607291
smoking	Stroke	rs6893752	G	A	5	60374912	0.766	-0.0240995	0.00407356	3.24997e-09	607291
smoking	Stroke	rs7197072	T	C	16	717085	0.238	-0.0247672	0.0041686	2.77e-09	607291
smoking	Stroke	rs7224742	T	C	17	30657058	0.595	-0.0207099	0.00365532	1.43001e-08	607291
smoking	Stroke	rs72789632	T	C	5	106834363	0.12	-0.0328856	0.00528628	5.01996e-10	607291
smoking	Stroke	rs72896886	C	G	18	42632652	0.144	-0.0268885	0.00483712	2.74998e-08	607291
smoking	Stroke	rs7322872	T	C	13	100548329	0.782	-0.0255713	0.00433474	3.57998e-09	607291
smoking	Stroke	rs7555507	T	C	1	73766037	0.496	-0.0241444	0.00355604	1.13999e-11	607291
smoking	Stroke	rs76214862	C	A	14	29500130	0.202	-0.0249903	0.00454745	3.98997e-08	607291
smoking	Stroke	rs7929518	G	A	11	85980958	0.765	0.0242377	0.00428466	1.55998e-08	607291
smoking	Stroke	rs7938812	G	T	11	112911004	0.424	0.0437914	0.00363668	2.71019e-33	607291
smoking	Stroke	rs7969559	G	A	12	69655167	0.688	-0.0243756	0.00395946	7.31004e-10	607291
smoking	Stroke	rs9401770	A	G	6	98748008	0.273	0.0277307	0.003986	3.46976e-12	607291
smoking	Stroke	rs9423279	G	C	10	125680419	0.641	-0.0205132	0.00370828	3.21004e-08	607291
smoking	Stroke	rs962625	G	A	4	28473524	0.24	0.0237181	0.00403803	4.36999e-09	607291
smoking	Stroke	rs993700	C	T	4	67825894	0.766	-0.025928	0.00429163	1.52999e-09	607291

## Sheet: Table S9
Table S9 The detailed information on single-nucleotide polymorphisms for estimating the causal association between time spent watching television and the risk of stroke
Exposure	Outcome	SNP	Effect_allele	Other_allele	Chromosome	Chr.Position	EAF	Beta	Beta.se	Pvalue	Sample.Size
Time spent watching television (TV)	Stroke	rs10109061	G	A	8	144239859	0.443183	-0.00896843	0.00161936	3.09999e-08	437887
Time spent watching television (TV)	Stroke	rs10189857	G	A	2	60713235	0.432324	0.0146862	0.00160509	5.70033e-20	437887
Time spent watching television (TV)	Stroke	rs10269099	T	G	7	126371011	0.391234	0.00914889	0.00163238	2.1e-08	437887
Time spent watching television (TV)	Stroke	rs10739499	G	C	9	120514261	0.662566	-0.00923636	0.00168493	4.20001e-08	437887
Time spent watching television (TV)	Stroke	rs10765777	C	A	11	95656385	0.391753	-0.0113034	0.00163611	4.90004e-12	437887
Time spent watching television (TV)	Stroke	rs111901094	T	G	19	19513570	0.182164	0.0127107	0.00209757	1.40001e-09	437887
Time spent watching television (TV)	Stroke	rs11191129	T	C	10	103606543	0.422818	-0.00984638	0.00160863	9.29994e-10	437887
Time spent watching television (TV)	Stroke	rs11222919	G	T	11	131969663	0.175374	-0.0122141	0.00210245	6.29999e-09	437887
Time spent watching television (TV)	Stroke	rs11245482	C	T	10	126733546	0.385493	0.0101886	0.00163627	4.79999e-10	437887
Time spent watching television (TV)	Stroke	rs114600294	C	G	3	181419367	0.20804	0.0108211	0.00195538	3.09999e-08	437887
Time spent watching television (TV)	Stroke	rs114755463	A	G	5	152503110	0.16775	0.0132589	0.00214815	6.69993e-10	437887
Time spent watching television (TV)	Stroke	rs115608101	T	C	11	107106532	0.130399	-0.0135365	0.00237086	1.09999e-08	437887
Time spent watching television (TV)	Stroke	rs11662211	T	C	18	77618869	0.505628	-0.00944795	0.00159149	2.90001e-09	437887
Time spent watching television (TV)	Stroke	rs11680095	T	C	2	181825956	0.592713	-0.00918965	0.00163427	1.89998e-08	437887
Time spent watching television (TV)	Stroke	rs11696187	T	C	20	58891882	0.160229	-0.0135653	0.00217137	4.20001e-10	437887
Time spent watching television (TV)	Stroke	rs11700249	G	T	20	11910800	0.408795	0.00943299	0.00162108	5.89997e-09	437887
Time spent watching television (TV)	Stroke	rs11714337	A	G	3	71582521	0.430094	-0.00991351	0.00161126	7.59994e-10	437887
Time spent watching television (TV)	Stroke	rs11877758	G	T	18	35138110	0.312562	0.0110747	0.0017236	1.29999e-10	437887
Time spent watching television (TV)	Stroke	rs11911112	C	A	21	40528346	0.365887	-0.0107427	0.00165277	8.00018e-11	437887
Time spent watching television (TV)	Stroke	rs12045585	A	G	1	243673099	0.131234	-0.0150612	0.00240961	4.09996e-10	437887
Time spent watching television (TV)	Stroke	rs12214364	G	T	6	67556372	0.415458	0.00904588	0.00164514	3.79997e-08	437887
Time spent watching television (TV)	Stroke	rs12553324	G	C	9	23347865	0.415158	-0.0135646	0.00161525	4.49987e-17	437887
Time spent watching television (TV)	Stroke	rs1291871	C	T	10	11086083	0.514085	0.00916233	0.00159831	9.90011e-09	437887
Time spent watching television (TV)	Stroke	rs13014947	A	G	2	193742999	0.574722	0.0106072	0.00162396	6.4998e-11	437887
Time spent watching television (TV)	Stroke	rs13107325	T	C	4	103188709	0.075099	0.0203199	0.00301818	1.69981e-11	437887
Time spent watching television (TV)	Stroke	rs1324491	A	G	1	60350616	0.130982	0.0134128	0.00235749	1.29999e-08	437887
Time spent watching television (TV)	Stroke	rs1727332	T	C	12	123718301	0.753551	0.0131505	0.00184868	1.10002e-12	437887
Time spent watching television (TV)	Stroke	rs17789218	C	T	6	100600097	0.243949	-0.0109161	0.00184925	3.59998e-09	437887
Time spent watching television (TV)	Stroke	rs178203	C	T	14	26959322	0.749551	0.012014	0.00183543	5.90065e-11	437887
Time spent watching television (TV)	Stroke	rs180396	T	C	13	60437497	0.746657	0.0100502	0.00183468	4.30002e-08	437887
Time spent watching television (TV)	Stroke	rs1826510	A	G	5	24800012	0.828498	-0.0127337	0.00226447	1.89998e-08	437887
Time spent watching television (TV)	Stroke	rs184332798	A	G	18	53373610	0.026113	-0.0277737	0.00500326	2.80001e-08	437887
Time spent watching television (TV)	Stroke	rs1889996	G	T	13	54269950	0.738965	0.0119681	0.00181118	3.90032e-11	437887
Time spent watching television (TV)	Stroke	rs1993092	C	T	6	98689604	0.389657	-0.00951741	0.00163099	5.39995e-09	437887
Time spent watching television (TV)	Stroke	rs2073869	T	C	9	135763816	0.166613	-0.0138006	0.00213942	1.09999e-10	437887
Time spent watching television (TV)	Stroke	rs2106164	C	T	7	92661753	0.531731	-0.00938934	0.00159824	4.20001e-09	437887
Time spent watching television (TV)	Stroke	rs2185490	C	A	14	69732119	0.617654	0.00937259	0.0016448	1.2e-08	437887
Time spent watching television (TV)	Stroke	rs2240857	G	T	7	8010634	0.141014	0.0159314	0.00230213	4.49987e-12	437887
Time spent watching television (TV)	Stroke	rs2283	G	A	5	106773623	0.339277	-0.00926961	0.00167594	3.2e-08	437887
Time spent watching television (TV)	Stroke	rs2352984	C	T	3	49948728	0.430943	0.0197571	0.00160408	7.39946e-35	437887
Time spent watching television (TV)	Stroke	rs2479968	G	A	13	111969328	0.05112	0.0205886	0.00370246	2.69998e-08	437887
Time spent watching television (TV)	Stroke	rs249960	G	A	5	96164771	0.182119	-0.0118041	0.00206636	1.09999e-08	437887
Time spent watching television (TV)	Stroke	rs262890	G	A	5	62930015	0.298989	0.0132392	0.00173776	2.60016e-14	437887
Time spent watching television (TV)	Stroke	rs2646351	A	G	4	55701312	0.452916	0.00891407	0.0015984	2.39999e-08	437887
Time spent watching television (TV)	Stroke	rs2678662	G	T	2	104446759	0.608337	0.0111458	0.00163238	8.60003e-12	437887
Time spent watching television (TV)	Stroke	rs2725371	G	A	8	30854033	0.695652	-0.0132649	0.00173462	2.09991e-14	437887
Time spent watching television (TV)	Stroke	rs2857693	T	G	6	31588384	0.365548	0.0106577	0.00164635	9.60064e-11	437887
Time spent watching television (TV)	Stroke	rs2906604	C	T	2	107624244	0.497337	0.0104012	0.00158628	5.50047e-11	437887
Time spent watching television (TV)	Stroke	rs3138499	C	A	9	92219921	0.518183	0.0109638	0.00160508	8.49963e-12	437887
Time spent watching television (TV)	Stroke	rs34094119	G	A	8	10935898	0.525005	0.00908177	0.00159595	1.29999e-08	437887
Time spent watching television (TV)	Stroke	rs34811474	A	G	4	25408838	0.230691	-0.0131563	0.00188722	3.10027e-12	437887
Time spent watching television (TV)	Stroke	rs35797019	G	A	3	93987306	0.392335	-0.00921437	0.00162787	1.5e-08	437887
Time spent watching television (TV)	Stroke	rs362312	C	T	4	3237644	0.424168	-0.00952438	0.00161239	3.50002e-09	437887
Time spent watching television (TV)	Stroke	rs3754970	C	T	2	162091836	0.502922	0.00970162	0.00159865	1.29999e-09	437887
Time spent watching television (TV)	Stroke	rs3810496	C	T	20	62406886	0.61619	0.00937122	0.00164426	1.2e-08	437887
Time spent watching television (TV)	Stroke	rs4076457	T	C	15	78007213	0.256946	-0.0100378	0.00182359	3.69999e-08	437887
Time spent watching television (TV)	Stroke	rs4110177	A	G	5	88793281	0.367281	0.00942719	0.00165683	1.29999e-08	437887
Time spent watching television (TV)	Stroke	rs4303732	C	T	2	100830040	0.40162	-0.0107277	0.00162133	3.69999e-11	437887
Time spent watching television (TV)	Stroke	rs4339469	G	T	6	98369230	0.62921	0.0125288	0.00164709	2.80027e-14	437887
Time spent watching television (TV)	Stroke	rs4469687	G	A	1	184679019	0.483936	0.00879878	0.00159006	3.09999e-08	437887
Time spent watching television (TV)	Stroke	rs4567133	A	C	9	22606560	0.810356	-0.0130235	0.00203837	1.7e-10	437887
Time spent watching television (TV)	Stroke	rs4788616	G	T	16	72211984	0.391065	-0.0101834	0.00163103	4.30002e-10	437887
Time spent watching television (TV)	Stroke	rs4847408	C	G	1	93791437	0.649373	-0.010396	0.00166324	4.09996e-10	437887
Time spent watching television (TV)	Stroke	rs494566	T	C	9	1785717	0.332086	0.0101656	0.00169592	2e-09	437887
Time spent watching television (TV)	Stroke	rs57555420	T	C	1	97783448	0.281686	0.0101749	0.00177238	9.40005e-09	437887
Time spent watching television (TV)	Stroke	rs58541850	A	G	6	166165563	0.058526	0.0213895	0.00338741	2.69998e-10	437887
Time spent watching television (TV)	Stroke	rs6102912	C	T	20	41202935	0.41003	-0.0109087	0.00161539	1.39991e-11	437887
Time spent watching television (TV)	Stroke	rs6125907	A	C	20	48730315	0.092033	0.0161817	0.0027597	4.49997e-09	437887
Time spent watching television (TV)	Stroke	rs61743199	G	A	19	50161091	0.071839	0.0173842	0.0030792	1.6e-08	437887
Time spent watching television (TV)	Stroke	rs61864793	C	T	10	85803372	0.251695	-0.0111416	0.00183429	1.2e-09	437887
Time spent watching television (TV)	Stroke	rs62145951	C	T	2	68399586	0.263053	-0.0120253	0.00180403	2.60016e-11	437887
Time spent watching television (TV)	Stroke	rs62199883	A	C	2	215376706	0.48612	0.0138426	0.00159028	3.19963e-18	437887
Time spent watching television (TV)	Stroke	rs6493583	G	C	15	53096084	0.137725	0.0133615	0.00232818	9.49992e-09	437887
Time spent watching television (TV)	Stroke	rs68056254	T	G	2	147846855	0.150874	0.0134953	0.00222488	1.29999e-09	437887
Time spent watching television (TV)	Stroke	rs6814554	A	G	4	152454334	0.47436	0.0135276	0.00159621	2.39994e-17	437887
Time spent watching television (TV)	Stroke	rs6850494	C	A	4	82291771	0.386016	0.00966003	0.00163429	3.40001e-09	437887
Time spent watching television (TV)	Stroke	rs6895658	C	T	5	124274035	0.193239	-0.0129815	0.0020131	1.09999e-10	437887
Time spent watching television (TV)	Stroke	rs6994132	C	T	8	92653740	0.579236	-0.00996299	0.00161092	6.19998e-10	437887
Time spent watching television (TV)	Stroke	rs7089973	A	C	10	116569565	0.380267	0.00929464	0.00164586	1.6e-08	437887
Time spent watching television (TV)	Stroke	rs71658797	A	T	1	77967507	0.121135	0.0157577	0.0024403	1.09999e-10	437887
Time spent watching television (TV)	Stroke	rs7184800	A	G	16	53509131	0.302842	-0.0134542	0.00173008	7.39946e-15	437887
Time spent watching television (TV)	Stroke	rs72673939	C	G	8	118867693	0.183051	0.0121001	0.00205835	4.09996e-09	437887
Time spent watching television (TV)	Stroke	rs73571431	T	C	9	126136139	0.109769	0.0158383	0.00255272	5.49997e-10	437887
Time spent watching television (TV)	Stroke	rs73946726	A	C	2	117073427	0.02024	0.0319589	0.00570793	2.19999e-08	437887
Time spent watching television (TV)	Stroke	rs749056	G	T	1	110037838	0.304306	-0.0100199	0.00173165	7.19996e-09	437887
Time spent watching television (TV)	Stroke	rs749671	A	G	16	31088347	0.371805	-0.0110813	0.00164483	1.59993e-11	437887
Time spent watching television (TV)	Stroke	rs7539775	A	G	1	3109151	0.743419	0.00996891	0.00181991	4.30002e-08	437887
Time spent watching television (TV)	Stroke	rs75499503	T	C	6	26145217	0.219683	-0.0184284	0.00194834	3.10027e-21	437887
Time spent watching television (TV)	Stroke	rs75641275	C	A	1	98327133	0.14333	0.0154331	0.0022696	1e-11	437887
Time spent watching television (TV)	Stroke	rs7708324	G	A	5	147920094	0.377232	-0.00988735	0.00163872	1.6e-09	437887
Time spent watching television (TV)	Stroke	rs77273138	A	T	12	24092043	0.045412	0.0234767	0.00383992	9.69996e-10	437887
Time spent watching television (TV)	Stroke	rs7798292	A	G	7	112974602	0.43452	-0.00972203	0.00160341	1.29999e-09	437887
Time spent watching television (TV)	Stroke	rs78227853	T	C	15	44169073	0.024787	-0.0283605	0.00513927	3.40001e-08	437887
Time spent watching television (TV)	Stroke	rs7899206	G	T	10	127188859	0.492382	-0.00977557	0.00161031	1.29999e-09	437887
Time spent watching television (TV)	Stroke	rs7921305	A	G	10	133775196	0.252545	-0.0114732	0.00183116	3.69999e-10	437887
Time spent watching television (TV)	Stroke	rs79373894	C	T	15	73369053	0.034386	-0.0287273	0.00444001	9.79941e-11	437887
Time spent watching television (TV)	Stroke	rs801733	C	A	11	65934549	0.357688	-0.0124933	0.00165881	5.00035e-14	437887
Time spent watching television (TV)	Stroke	rs814197	G	T	1	61092456	0.466816	-0.0106837	0.00159355	1.99986e-11	437887
Time spent watching television (TV)	Stroke	rs872169	G	C	2	24259188	0.205676	0.0113462	0.00196818	8.19993e-09	437887
Time spent watching television (TV)	Stroke	rs898751	T	C	17	2291863	0.493393	0.0100214	0.00159121	2.99999e-10	437887
Time spent watching television (TV)	Stroke	rs9300594	G	A	13	100869905	0.253582	0.0112022	0.0018292	9.09997e-10	437887
Time spent watching television (TV)	Stroke	rs9471333	T	C	6	40362023	0.552259	-0.0104272	0.00159773	6.70039e-11	437887
Time spent watching television (TV)	Stroke	rs9834970	C	T	3	36856030	0.497804	-0.0089082	0.00158744	2e-08	437887
Time spent watching television (TV)	Stroke	rs9867121	A	C	3	114631548	0.184147	-0.0116984	0.00206031	1.40001e-08	437887
Time spent watching television (TV)	Stroke	rs9867437	C	A	3	85676752	0.460371	-0.0103044	0.00160214	1.29999e-10	437887
Time spent watching television (TV)	Stroke	rs9880023	T	G	3	54178199	0.556427	0.00964695	0.00160796	2e-09	437887
Time spent watching television (TV)	Stroke	rs996234	A	G	5	59455212	0.516342	-0.0105421	0.00164809	1.6e-10	437887
