# Supplementary material for: Modifiable risk factors that mediate the effect of educational attainment on the risk of stroke: a network Mendelian randomization study
Source: Mol Brain. 2023 May 11;16:39. doi: 10.1186/s13041-023-01030-0 (PMC10173578; doi:10.1186/s13041-023-01030-0)
Supplement: Supplementary file 2 — Additional file 2: Table S10. Leave-one-out analysis of the causal relationship between years of schooling and the risk of stroke. Table S11. Leave-one-out analysis of the causal relationship between years of schooling and the risk of hypertensive disease. Table S12. Leave-one-out analysis of the causal relationship between years of schooling and the risk of obesity. Table S13. Leave-one-out analysis of the causal relationship between years of schooling and smoking. Table S14. Leave-one-out analysis of the causal relationship between years of schooling and time spent watching television. Table S15. Leave-one-out analysis of the causal relationship between hypertensive disease and the risk of stroke. Table S16. Leave-one-out analysis of the causal relationship between obesity and the risk of stroke. Table S17. Leave-one-out analysis of the causal relationship between smoking and the risk of stroke. Table S18. Leave-one-out analysis of the causal relationship between time spent watching television and the risk of stroke [file 13041_2023_1030_MOESM2_ESM.xlsx]

## Sheet: Table S10
Table S10 leave-one-out analysis of the causal relationship between years of schooling and the risk of stroke
Exposure	Outcome	samplesize	SNP	b	se	p
Years of schooling	Stroke	446696	rs10006235	-0.345127	0.0675762	3.26926e-07
Years of schooling	Stroke	446696	rs1008078	-0.33668	0.0676554	6.47803e-07
Years of schooling	Stroke	446696	rs1035578	-0.342943	0.0676322	3.96339e-07
Years of schooling	Stroke	446696	rs10483349	-0.331714	0.0671382	7.78161e-07
Years of schooling	Stroke	446696	rs10772644	-0.348065	0.0671625	2.19013e-07
Years of schooling	Stroke	446696	rs10831912	-0.34988	0.0670964	1.84223e-07
Years of schooling	Stroke	446696	rs1106761	-0.341558	0.067812	4.7327e-07
Years of schooling	Stroke	446696	rs111321694	-0.342652	0.0675693	3.95483e-07
Years of schooling	Stroke	446696	rs11191193	-0.338709	0.0679026	6.09554e-07
Years of schooling	Stroke	446696	rs11222416	-0.340709	0.0676723	4.78612e-07
Years of schooling	Stroke	446696	rs11588857	-0.362092	0.0656465	3.47216e-08
Years of schooling	Stroke	446696	rs11726992	-0.337368	0.06743	5.63765e-07
Years of schooling	Stroke	446696	rs12410444	-0.330788	0.0671708	8.45425e-07
Years of schooling	Stroke	446696	rs12514965	-0.325993	0.0660518	7.99818e-07
Years of schooling	Stroke	446696	rs12761761	-0.34705	0.0673207	2.53391e-07
Years of schooling	Stroke	446696	rs12900061	-0.338209	0.0678484	6.20351e-07
Years of schooling	Stroke	446696	rs12962421	-0.328797	0.0661474	6.67237e-07
Years of schooling	Stroke	446696	rs12969294	-0.351242	0.0673107	1.80654e-07
Years of schooling	Stroke	446696	rs12987662	-0.344227	0.0682813	4.62365e-07
Years of schooling	Stroke	446696	rs13010288	-0.330197	0.0661933	6.08867e-07
Years of schooling	Stroke	446696	rs13421974	-0.344221	0.0675687	3.4987e-07
Years of schooling	Stroke	446696	rs1378214	-0.341435	0.0677868	4.73122e-07
Years of schooling	Stroke	446696	rs1382358	-0.35018	0.0667066	1.52461e-07
Years of schooling	Stroke	446696	rs1396967	-0.344171	0.0676149	3.57739e-07
Years of schooling	Stroke	446696	rs141979783	-0.342263	0.0675993	4.12471e-07
Years of schooling	Stroke	446696	rs1424580	-0.352466	0.0663505	1.08324e-07
Years of schooling	Stroke	446696	rs16845580	-0.346423	0.0675702	2.94611e-07
Years of schooling	Stroke	446696	rs17425572	-0.356022	0.0653495	5.09462e-08
Years of schooling	Stroke	446696	rs17824247	-0.343255	0.0679207	4.33214e-07
Years of schooling	Stroke	446696	rs2456973	-0.328576	0.0668695	8.93796e-07
Years of schooling	Stroke	446696	rs28420834	-0.342151	0.0676917	4.31412e-07
Years of schooling	Stroke	446696	rs28792186	-0.358724	0.0674974	1.06874e-07
Years of schooling	Stroke	446696	rs3095075	-0.333798	0.0672378	6.89025e-07
Years of schooling	Stroke	446696	rs320700	-0.332592	0.0672202	7.50584e-07
Years of schooling	Stroke	446696	rs34305371	-0.33481	0.0677228	7.65994e-07
Years of schooling	Stroke	446696	rs34344888	-0.346869	0.0675671	2.84118e-07
Years of schooling	Stroke	446696	rs35771425	-0.356652	0.0657124	5.71571e-08
Years of schooling	Stroke	446696	rs4240470	-0.342838	0.0677113	4.12202e-07
Years of schooling	Stroke	446696	rs4244613	-0.341743	0.0676801	4.43237e-07
Years of schooling	Stroke	446696	rs4468571	-0.331851	0.0668802	6.98152e-07
Years of schooling	Stroke	446696	rs4478846	-0.344151	0.0675779	3.53087e-07
Years of schooling	Stroke	446696	rs4493682	-0.327558	0.0662869	7.75163e-07
Years of schooling	Stroke	446696	rs4741351	-0.339994	0.0677575	5.22664e-07
Years of schooling	Stroke	446696	rs4800490	-0.33005	0.0665922	7.18548e-07
Years of schooling	Stroke	446696	rs4863692	-0.341329	0.0678375	4.86498e-07
Years of schooling	Stroke	446696	rs4974424	-0.347242	0.0672986	2.47313e-07
Years of schooling	Stroke	446696	rs523934	-0.339337	0.0677555	5.49261e-07
Years of schooling	Stroke	446696	rs538628	-0.328581	0.0658914	6.14195e-07
Years of schooling	Stroke	446696	rs58694847	-0.336049	0.0676622	6.81491e-07
Years of schooling	Stroke	446696	rs61160187	-0.344944	0.0678622	3.71515e-07
Years of schooling	Stroke	446696	rs62100767	-0.338002	0.0675351	5.59113e-07
Years of schooling	Stroke	446696	rs62263923	-0.335664	0.0676142	6.89133e-07
Years of schooling	Stroke	446696	rs6839705	-0.341817	0.0678879	4.77791e-07
Years of schooling	Stroke	446696	rs6882046	-0.352739	0.0675251	1.75266e-07
Years of schooling	Stroke	446696	rs7029201	-0.331987	0.068369	1.19894e-06
Years of schooling	Stroke	446696	rs7033137	-0.343733	0.0676673	3.77946e-07
Years of schooling	Stroke	446696	rs7146434	-0.344609	0.0675772	3.40574e-07
Years of schooling	Stroke	446696	rs71537331	-0.344209	0.0677448	3.75509e-07
Years of schooling	Stroke	446696	rs7599488	-0.341305	0.0678762	4.9474e-07
Years of schooling	Stroke	446696	rs766406	-0.344167	0.0675226	3.44973e-07
Years of schooling	Stroke	446696	rs7757476	-0.343421	0.067687	3.9024e-07
Years of schooling	Stroke	446696	rs7948975	-0.339458	0.067599	5.12289e-07
Years of schooling	Stroke	446696	rs7964899	-0.359801	0.0658022	4.55356e-08
Years of schooling	Stroke	446696	rs8049439	-0.347169	0.0674416	2.63713e-07
Years of schooling	Stroke	446696	rs9527702	-0.338937	0.0681362	6.54481e-07
Years of schooling	Stroke	446696	rs9556958	-0.334992	0.0675773	7.15289e-07
Years of schooling	Stroke	446696	rs9616906	-0.330962	0.0667391	7.08398e-07
Years of schooling	Stroke	446696	rs9739070	-0.324875	0.0666526	1.09276e-06
Years of schooling	Stroke	446696	All	-0.341205	0.0668051	3.26513e-07

## Sheet: Table S11
Table S11 leave-one-out analysis of the causal relationship between years of schooling and the risk of hypertensive disease
Exposure	Outcome	Samplesize	SNP	b	se	p
Years of schooling	Hypertensive disease	218792	rs10006235	-0.467219	0.0930088	5.07698e-07
Years of schooling	Hypertensive disease	218792	rs1008078	-0.455224	0.0935103	1.12634e-06
Years of schooling	Hypertensive disease	218792	rs1035578	-0.457733	0.0933497	9.41836e-07
Years of schooling	Hypertensive disease	218792	rs10483349	-0.461354	0.0936097	8.28726e-07
Years of schooling	Hypertensive disease	218792	rs10772644	-0.475638	0.0923039	2.564e-07
Years of schooling	Hypertensive disease	218792	rs10831912	-0.476435	0.0915228	1.93321e-07
Years of schooling	Hypertensive disease	218792	rs1106761	-0.46839	0.0933383	5.21595e-07
Years of schooling	Hypertensive disease	218792	rs111321694	-0.454756	0.0929827	1.00449e-06
Years of schooling	Hypertensive disease	218792	rs11191193	-0.471637	0.0933064	4.31039e-07
Years of schooling	Hypertensive disease	218792	rs11222416	-0.466517	0.0933056	5.73647e-07
Years of schooling	Hypertensive disease	218792	rs11588857	-0.476875	0.0927738	2.74463e-07
Years of schooling	Hypertensive disease	218792	rs11726992	-0.464488	0.0932975	6.4058e-07
Years of schooling	Hypertensive disease	218792	rs12410444	-0.454572	0.0936138	1.19887e-06
Years of schooling	Hypertensive disease	218792	rs12514965	-0.453281	0.0934554	1.23315e-06
Years of schooling	Hypertensive disease	218792	rs12761761	-0.441071	0.0910398	1.2673e-06
Years of schooling	Hypertensive disease	218792	rs12900061	-0.433619	0.0909844	1.88049e-06
Years of schooling	Hypertensive disease	218792	rs12962421	-0.455003	0.0932867	1.07456e-06
Years of schooling	Hypertensive disease	218792	rs12969294	-0.458027	0.0936381	1.00092e-06
Years of schooling	Hypertensive disease	218792	rs12987662	-0.46841	0.0940601	6.3617e-07
Years of schooling	Hypertensive disease	218792	rs13010288	-0.466521	0.0929014	5.12219e-07
Years of schooling	Hypertensive disease	218792	rs13421974	-0.474962	0.0919673	2.41122e-07
Years of schooling	Hypertensive disease	218792	rs1378214	-0.476987	0.0918628	2.07621e-07
Years of schooling	Hypertensive disease	218792	rs1382358	-0.457336	0.0933092	9.52054e-07
Years of schooling	Hypertensive disease	218792	rs1396967	-0.454535	0.0933433	1.11883e-06
Years of schooling	Hypertensive disease	218792	rs141979783	-0.446194	0.0914591	1.0683e-06
Years of schooling	Hypertensive disease	218792	rs1424580	-0.46437	0.0932656	6.39097e-07
Years of schooling	Hypertensive disease	218792	rs16845580	-0.464422	0.093475	6.75038e-07
Years of schooling	Hypertensive disease	218792	rs17425572	-0.461854	0.093452	7.7264e-07
Years of schooling	Hypertensive disease	218792	rs17824247	-0.448007	0.0931405	1.50919e-06
Years of schooling	Hypertensive disease	218792	rs2456973	-0.443855	0.0924405	1.57468e-06
Years of schooling	Hypertensive disease	218792	rs28420834	-0.458356	0.0935338	9.5625e-07
Years of schooling	Hypertensive disease	218792	rs28792186	-0.462957	0.0945263	9.69879e-07
Years of schooling	Hypertensive disease	218792	rs3095075	-0.44506	0.0918628	1.26719e-06
Years of schooling	Hypertensive disease	218792	rs320700	-0.44271	0.0917896	1.41351e-06
Years of schooling	Hypertensive disease	218792	rs34305371	-0.484774	0.0925034	1.60052e-07
Years of schooling	Hypertensive disease	218792	rs34344888	-0.448487	0.0928774	1.37353e-06
Years of schooling	Hypertensive disease	218792	rs35771425	-0.473196	0.0922672	2.91994e-07
Years of schooling	Hypertensive disease	218792	rs4240470	-0.459389	0.0935265	9.02159e-07
Years of schooling	Hypertensive disease	218792	rs4244613	-0.464695	0.0933274	6.38495e-07
Years of schooling	Hypertensive disease	218792	rs4468571	-0.465905	0.093223	5.80051e-07
Years of schooling	Hypertensive disease	218792	rs4478846	-0.458103	0.0935573	9.75608e-07
Years of schooling	Hypertensive disease	218792	rs4493682	-0.466836	0.0930509	5.24865e-07
Years of schooling	Hypertensive disease	218792	rs4800490	-0.441629	0.0914977	1.38836e-06
Years of schooling	Hypertensive disease	218792	rs4863692	-0.447806	0.0927761	1.38785e-06
Years of schooling	Hypertensive disease	218792	rs4974424	-0.454703	0.09315	1.05332e-06
Years of schooling	Hypertensive disease	218792	rs523934	-0.451088	0.0927957	1.16746e-06
Years of schooling	Hypertensive disease	218792	rs538628	-0.469906	0.0918962	3.16341e-07
Years of schooling	Hypertensive disease	218792	rs58694847	-0.465339	0.0935566	6.5626e-07
Years of schooling	Hypertensive disease	218792	rs61160187	-0.451815	0.0934613	1.33648e-06
Years of schooling	Hypertensive disease	218792	rs62100767	-0.471464	0.0925389	3.49184e-07
Years of schooling	Hypertensive disease	218792	rs62263923	-0.461332	0.0936172	8.31396e-07
Years of schooling	Hypertensive disease	218792	rs6839705	-0.47574	0.0925301	2.72599e-07
Years of schooling	Hypertensive disease	218792	rs6882046	-0.47396	0.0926639	3.14028e-07
Years of schooling	Hypertensive disease	218792	rs7029201	-0.480366	0.0938013	3.03751e-07
Years of schooling	Hypertensive disease	218792	rs7033137	-0.46919	0.092944	4.46245e-07
Years of schooling	Hypertensive disease	218792	rs7146434	-0.462105	0.0934456	7.60746e-07
Years of schooling	Hypertensive disease	218792	rs71537331	-0.455865	0.0935718	1.10577e-06
Years of schooling	Hypertensive disease	218792	rs7599488	-0.45579	0.0936628	1.13714e-06
Years of schooling	Hypertensive disease	218792	rs766406	-0.455928	0.0932531	1.01277e-06
Years of schooling	Hypertensive disease	218792	rs7757476	-0.44913	0.0923118	1.14246e-06
Years of schooling	Hypertensive disease	218792	rs7948975	-0.466035	0.0931469	5.63776e-07
Years of schooling	Hypertensive disease	218792	rs7964899	-0.445173	0.0926637	1.55388e-06
Years of schooling	Hypertensive disease	218792	rs8049439	-0.44903	0.0927962	1.30572e-06
Years of schooling	Hypertensive disease	218792	rs9527702	-0.448917	0.0937007	1.65976e-06
Years of schooling	Hypertensive disease	218792	rs9556958	-0.444445	0.0919897	1.3553e-06
Years of schooling	Hypertensive disease	218792	rs9616906	-0.482839	0.0903577	9.10999e-08
Years of schooling	Hypertensive disease	218792	rs9739070	-0.447969	0.0934917	1.65509e-06
Years of schooling	Hypertensive disease	218792	rs9792504	-0.463307	0.0937689	7.77465e-07
Years of schooling	Hypertensive disease	218792	All	-0.460148	0.0922343	6.07238e-07

## Sheet: Table S12
Table S12 leave-one-out analysis of the causal relationship between years of schooling and the risk of obesity
Exposure	Outcome	Samplesize	SNP	b	se	p
Years of schooling	body mass index	690964	rs1008078	-0.244648	0.0441821	3.07237e-08
Years of schooling	body mass index	690964	rs1035578	-0.252119	0.044644	1.62972e-08
Years of schooling	body mass index	690964	rs10831912	-0.254893	0.0447277	1.20677e-08
Years of schooling	body mass index	690964	rs1106761	-0.238475	0.0429236	2.76341e-08
Years of schooling	body mass index	690964	rs111321694	-0.245781	0.0440576	2.42434e-08
Years of schooling	body mass index	690964	rs11588857	-0.258968	0.04472	7.00173e-09
Years of schooling	body mass index	690964	rs11726992	-0.244814	0.0439947	2.62719e-08
Years of schooling	body mass index	690964	rs12410444	-0.261532	0.0439546	2.68057e-09
Years of schooling	body mass index	690964	rs12514965	-0.241638	0.0433559	2.49875e-08
Years of schooling	body mass index	690964	rs12900061	-0.241625	0.043626	3.04978e-08
Years of schooling	body mass index	690964	rs13010288	-0.246568	0.0442519	2.51953e-08
Years of schooling	body mass index	690964	rs13421974	-0.258395	0.0441394	4.79677e-09
Years of schooling	body mass index	690964	rs1424580	-0.250237	0.0446833	2.1407e-08
Years of schooling	body mass index	690964	rs320700	-0.245735	0.0443654	3.04424e-08
Years of schooling	body mass index	690964	rs34344888	-0.26117	0.0437938	2.46706e-09
Years of schooling	body mass index	690964	rs35771425	-0.262961	0.0434189	1.39218e-09
Years of schooling	body mass index	690964	rs4240470	-0.242908	0.0438253	2.9792e-08
Years of schooling	body mass index	690964	rs4244613	-0.258438	0.043985	4.21355e-09
Years of schooling	body mass index	690964	rs4863692	-0.234778	0.042102	2.45521e-08
Years of schooling	body mass index	690964	rs4974424	-0.2562	0.0444841	8.44327e-09
Years of schooling	body mass index	690964	rs523934	-0.258018	0.0442364	5.45385e-09
Years of schooling	body mass index	690964	rs538628	-0.256006	0.0446698	9.97939e-09
Years of schooling	body mass index	690964	rs71537331	-0.249844	0.0448975	2.62504e-08
Years of schooling	body mass index	690964	rs766406	-0.256174	0.0443785	7.81184e-09
Years of schooling	body mass index	690964	rs7757476	-0.262246	0.043625	1.83973e-09
Years of schooling	body mass index	690964	rs7948975	-0.252693	0.0445943	1.45764e-08
Years of schooling	body mass index	690964	rs9527702	-0.239527	0.0445058	7.3691e-08
Years of schooling	body mass index	690964	rs9739070	-0.265079	0.0440834	1.81974e-09
Years of schooling	body mass index	690964	rs9792504	-0.265635	0.0432128	7.88926e-10
Years of schooling	body mass index	690964	All	-0.251971	0.0432912	5.87179e-09

## Sheet: Table S13
Table S13 leave-one-out analysis of the causal relationship between years of schooling and smoking
Exposure	Outcome	Samplesize	SNP	b	se	p
Years of schooling	smoking	632802	rs10006235	-0.333014	0.0547993	1.22472e-09
Years of schooling	smoking	632802	rs1035578	-0.336642	0.0549835	9.20654e-10
Years of schooling	smoking	632802	rs10483349	-0.331279	0.054737	1.42881e-09
Years of schooling	smoking	632802	rs10772644	-0.330387	0.0544472	1.29488e-09
Years of schooling	smoking	632802	rs10831912	-0.331488	0.0547461	1.40404e-09
Years of schooling	smoking	632802	rs111321694	-0.335798	0.0549995	1.02496e-09
Years of schooling	smoking	632802	rs11191193	-0.328815	0.0548228	2.00043e-09
Years of schooling	smoking	632802	rs11222416	-0.33067	0.0546812	1.47361e-09
Years of schooling	smoking	632802	rs11588857	-0.329506	0.054867	1.907e-09
Years of schooling	smoking	632802	rs12514965	-0.348739	0.0536371	7.93513e-11
Years of schooling	smoking	632802	rs12761761	-0.343983	0.0544923	2.74555e-10
Years of schooling	smoking	632802	rs12900061	-0.341061	0.0549982	5.5998e-10
Years of schooling	smoking	632802	rs12962421	-0.339603	0.0549336	6.32661e-10
Years of schooling	smoking	632802	rs12969294	-0.336327	0.0552228	1.12653e-09
Years of schooling	smoking	632802	rs12987662	-0.332255	0.0554658	2.09508e-09
Years of schooling	smoking	632802	rs13010288	-0.331165	0.0545954	1.31296e-09
Years of schooling	smoking	632802	rs13421974	-0.339291	0.0549642	6.70291e-10
Years of schooling	smoking	632802	rs1378214	-0.323876	0.0534082	1.32634e-09
Years of schooling	smoking	632802	rs1424580	-0.324324	0.0531563	1.05187e-09
Years of schooling	smoking	632802	rs16845580	-0.325168	0.0537453	1.44699e-09
Years of schooling	smoking	632802	rs17824247	-0.337046	0.0552718	1.07428e-09
Years of schooling	smoking	632802	rs28420834	-0.331453	0.0547513	1.41471e-09
Years of schooling	smoking	632802	rs28792186	-0.35627	0.0543113	5.38857e-11
Years of schooling	smoking	632802	rs3095075	-0.337041	0.0550337	9.11011e-10
Years of schooling	smoking	632802	rs320700	-0.344745	0.0544654	2.45775e-10
Years of schooling	smoking	632802	rs34305371	-0.341939	0.0554052	6.76012e-10
Years of schooling	smoking	632802	rs34344888	-0.344943	0.054484	2.43442e-10
Years of schooling	smoking	632802	rs35771425	-0.336218	0.0551273	1.06774e-09
Years of schooling	smoking	632802	rs4240470	-0.334453	0.0549978	1.19288e-09
Years of schooling	smoking	632802	rs4244613	-0.329534	0.0543584	1.34224e-09
Years of schooling	smoking	632802	rs4468571	-0.326181	0.0535813	1.14628e-09
Years of schooling	smoking	632802	rs4478846	-0.339592	0.0549168	6.25997e-10
Years of schooling	smoking	632802	rs4493682	-0.334049	0.0549685	1.22379e-09
Years of schooling	smoking	632802	rs4800490	-0.34808	0.0537237	9.22853e-11
Years of schooling	smoking	632802	rs4863692	-0.329926	0.0548028	1.74163e-09
Years of schooling	smoking	632802	rs4974424	-0.340164	0.0548865	5.73363e-10
Years of schooling	smoking	632802	rs523934	-0.327977	0.0541798	1.41738e-09
Years of schooling	smoking	632802	rs58694847	-0.339343	0.0550807	7.23617e-10
Years of schooling	smoking	632802	rs62100767	-0.326947	0.053753	1.18407e-09
Years of schooling	smoking	632802	rs6839705	-0.346124	0.0543671	1.93489e-10
Years of schooling	smoking	632802	rs6882046	-0.343377	0.0550135	4.32873e-10
Years of schooling	smoking	632802	rs7029201	-0.349965	0.0551884	2.27852e-10
Years of schooling	smoking	632802	rs7033137	-0.337245	0.0550304	8.87968e-10
Years of schooling	smoking	632802	rs7146434	-0.342886	0.0545744	3.32283e-10
Years of schooling	smoking	632802	rs71537331	-0.348551	0.0538476	9.61302e-11
Years of schooling	smoking	632802	rs7599488	-0.341616	0.0550196	5.33258e-10
Years of schooling	smoking	632802	rs766406	-0.325662	0.0533175	1.00901e-09
Years of schooling	smoking	632802	rs7757476	-0.338353	0.0550989	8.20955e-10
Years of schooling	smoking	632802	rs7948975	-0.328563	0.0541108	1.26289e-09
Years of schooling	smoking	632802	rs7964899	-0.335897	0.055206	1.1691e-09
Years of schooling	smoking	632802	rs8049439	-0.345252	0.0542867	2.02023e-10
Years of schooling	smoking	632802	rs9527702	-0.342461	0.0553157	5.97707e-10
Years of schooling	smoking	632802	rs9556958	-0.338558	0.0550627	7.8174e-10
Years of schooling	smoking	632802	rs9739070	-0.345386	0.0549545	3.27981e-10
Years of schooling	smoking	632802	rs9792504	-0.338653	0.0551997	8.51351e-10
Years of schooling	smoking	632802	All	-0.336847	0.0541462	4.93772e-10

## Sheet: Table S14
Table S14 leave-one-out analysis of the causal relationship between years of schooling and time spent watching television
Exposure	Outcome	Samplesize	SNP	b	se	p
Years of schooling	Time spent watching television (TV)	437887	rs10006235	-0.348351	0.0214008	1.42705e-59
Years of schooling	Time spent watching television (TV)	437887	rs1008078	-0.345822	0.0215479	5.80997e-58
Years of schooling	Time spent watching television (TV)	437887	rs1035578	-0.347656	0.0214615	5.1243e-59
Years of schooling	Time spent watching television (TV)	437887	rs10483349	-0.346642	0.0215403	2.87223e-58
Years of schooling	Time spent watching television (TV)	437887	rs10772644	-0.343352	0.0211451	2.72019e-59
Years of schooling	Time spent watching television (TV)	437887	rs10831912	-0.347225	0.0215257	1.55291e-58
Years of schooling	Time spent watching television (TV)	437887	rs1106761	-0.347541	0.021551	1.66291e-58
Years of schooling	Time spent watching television (TV)	437887	rs111321694	-0.348999	0.0213251	3.36244e-60
Years of schooling	Time spent watching television (TV)	437887	rs11191193	-0.344314	0.0215252	1.36577e-57
Years of schooling	Time spent watching television (TV)	437887	rs11222416	-0.349103	0.0213647	5.10898e-60
Years of schooling	Time spent watching television (TV)	437887	rs11588857	-0.346817	0.0216086	5.71816e-58
Years of schooling	Time spent watching television (TV)	437887	rs11726992	-0.346999	0.0215186	1.68716e-58
Years of schooling	Time spent watching television (TV)	437887	rs12410444	-0.344642	0.0214996	7.86618e-58
Years of schooling	Time spent watching television (TV)	437887	rs12514965	-0.347667	0.0215179	1.01255e-58
Years of schooling	Time spent watching television (TV)	437887	rs12761761	-0.342358	0.0210524	1.83219e-59
Years of schooling	Time spent watching television (TV)	437887	rs12900061	-0.349457	0.0213522	3.32728e-60
Years of schooling	Time spent watching television (TV)	437887	rs12962421	-0.34761	0.0214871	7.26049e-59
Years of schooling	Time spent watching television (TV)	437887	rs12969294	-0.343216	0.0213609	4.31032e-58
Years of schooling	Time spent watching television (TV)	437887	rs12987662	-0.342553	0.0215017	3.83578e-57
Years of schooling	Time spent watching television (TV)	437887	rs13010288	-0.347041	0.0215119	1.50796e-58
Years of schooling	Time spent watching television (TV)	437887	rs13421974	-0.34628	0.0215257	3.15715e-58
Years of schooling	Time spent watching television (TV)	437887	rs1378214	-0.350456	0.021164	1.37639e-61
Years of schooling	Time spent watching television (TV)	437887	rs1382358	-0.349576	0.0212425	7.53689e-61
Years of schooling	Time spent watching television (TV)	437887	rs1396967	-0.345178	0.0214911	4.7529e-58
Years of schooling	Time spent watching television (TV)	437887	rs141979783	-0.348305	0.021459	3.03579e-59
Years of schooling	Time spent watching television (TV)	437887	rs1424580	-0.350477	0.0210674	3.82556e-62
Years of schooling	Time spent watching television (TV)	437887	rs16845580	-0.346237	0.0215555	4.66993e-58
Years of schooling	Time spent watching television (TV)	437887	rs17425572	-0.346399	0.0215272	2.94044e-58
Years of schooling	Time spent watching television (TV)	437887	rs17824247	-0.346449	0.0216051	7.21811e-58
Years of schooling	Time spent watching television (TV)	437887	rs2456973	-0.344556	0.0215118	9.71038e-58
Years of schooling	Time spent watching television (TV)	437887	rs28420834	-0.348155	0.0214657	3.69571e-59
Years of schooling	Time spent watching television (TV)	437887	rs28792186	-0.341625	0.0215525	1.38835e-56
Years of schooling	Time spent watching television (TV)	437887	rs3095075	-0.344903	0.0214429	3.265e-58
Years of schooling	Time spent watching television (TV)	437887	rs320700	-0.346471	0.0215548	3.88349e-58
Years of schooling	Time spent watching television (TV)	437887	rs34305371	-0.34791	0.0216863	6.41666e-58
Years of schooling	Time spent watching television (TV)	437887	rs34344888	-0.344871	0.0214932	6.13309e-58
Years of schooling	Time spent watching television (TV)	437887	rs35771425	-0.349722	0.02131	1.59129e-60
Years of schooling	Time spent watching television (TV)	437887	rs4240470	-0.345372	0.0215023	4.70475e-58
Years of schooling	Time spent watching television (TV)	437887	rs4244613	-0.351245	0.0207913	4.99307e-64
Years of schooling	Time spent watching television (TV)	437887	rs4468571	-0.345467	0.0214926	3.89437e-58
Years of schooling	Time spent watching television (TV)	437887	rs4478846	-0.342088	0.02084	1.4946e-60
Years of schooling	Time spent watching television (TV)	437887	rs4493682	-0.348592	0.0214179	1.46703e-59
Years of schooling	Time spent watching television (TV)	437887	rs4800490	-0.344302	0.021415	3.6641e-58
Years of schooling	Time spent watching television (TV)	437887	rs4863692	-0.348738	0.0214815	2.88346e-59
Years of schooling	Time spent watching television (TV)	437887	rs4974424	-0.347621	0.0214888	7.34724e-59
Years of schooling	Time spent watching television (TV)	437887	rs523934	-0.341709	0.0208808	3.41547e-60
Years of schooling	Time spent watching television (TV)	437887	rs538628	-0.349279	0.0213301	2.89005e-60
Years of schooling	Time spent watching television (TV)	437887	rs58694847	-0.350434	0.0211843	1.82465e-61
Years of schooling	Time spent watching television (TV)	437887	rs61160187	-0.343226	0.0213881	5.94449e-58
Years of schooling	Time spent watching television (TV)	437887	rs62100767	-0.347616	0.0214835	6.91189e-59
Years of schooling	Time spent watching television (TV)	437887	rs62263923	-0.342659	0.0211594	5.54321e-59
Years of schooling	Time spent watching television (TV)	437887	rs6839705	-0.347106	0.0215625	2.64876e-58
Years of schooling	Time spent watching television (TV)	437887	rs6882046	-0.351584	0.0211617	5.49861e-62
Years of schooling	Time spent watching television (TV)	437887	rs7029201	-0.339399	0.0212947	3.44131e-57
Years of schooling	Time spent watching television (TV)	437887	rs7033137	-0.349316	0.0212838	1.56115e-60
Years of schooling	Time spent watching television (TV)	437887	rs71537331	-0.346699	0.0215681	3.8433e-58
Years of schooling	Time spent watching television (TV)	437887	rs766406	-0.343513	0.0212175	5.92248e-59
Years of schooling	Time spent watching television (TV)	437887	rs7757476	-0.347585	0.0215245	1.16651e-58
Years of schooling	Time spent watching television (TV)	437887	rs7948975	-0.344463	0.0213859	2.27748e-58
Years of schooling	Time spent watching television (TV)	437887	rs7964899	-0.350731	0.0212037	1.85769e-61
Years of schooling	Time spent watching television (TV)	437887	rs8049439	-0.344425	0.0214194	3.52196e-58
Years of schooling	Time spent watching television (TV)	437887	rs9527702	-0.346161	0.0216765	2.08702e-57
Years of schooling	Time spent watching television (TV)	437887	rs9556958	-0.348246	0.0214634	3.34961e-59
Years of schooling	Time spent watching television (TV)	437887	rs9616906	-0.349496	0.0213007	1.6828e-60
Years of schooling	Time spent watching television (TV)	437887	rs9739070	-0.343101	0.021456	1.47834e-57
Years of schooling	Time spent watching television (TV)	437887	rs9792504	-0.344458	0.0214991	8.97935e-58
Years of schooling	Time spent watching television (TV)	437887	All	-0.346514	0.0212368	7.50927e-60

## Sheet: Table S15
Table S15 leave-one-out analysis of the causal relationship between hypertensive disease and the risk of stroke
Exposure	Outcome	Samplesize	SNP	b	se	p
Hypertensive disease	Stroke	446696	rs10059884	0.272049	0.0258376	6.33935e-26
Hypertensive disease	Stroke	446696	rs10185395	0.274605	0.0258922	2.80383e-26
Hypertensive disease	Stroke	446696	rs10206833	0.277721	0.0257208	3.53685e-27
Hypertensive disease	Stroke	446696	rs10217559	0.274789	0.0259442	3.26268e-26
Hypertensive disease	Stroke	446696	rs10786736	0.283084	0.0253201	5.09682e-29
Hypertensive disease	Stroke	446696	rs11556924	0.276486	0.0258469	1.05059e-26
Hypertensive disease	Stroke	446696	rs11636952	0.273744	0.0258569	3.42781e-26
Hypertensive disease	Stroke	446696	rs117515309	0.274712	0.0258501	2.22895e-26
Hypertensive disease	Stroke	446696	rs12509595	0.275758	0.0264931	2.2636e-25
Hypertensive disease	Stroke	446696	rs1275984	0.269503	0.0259571	2.97448e-25
Hypertensive disease	Stroke	446696	rs12828438	0.280908	0.0253206	1.34084e-28
Hypertensive disease	Stroke	446696	rs13112725	0.273281	0.0259182	5.4166e-26
Hypertensive disease	Stroke	446696	rs1317181	0.278784	0.0258017	3.26474e-27
Hypertensive disease	Stroke	446696	rs1358350	0.274142	0.0259893	5.17441e-26
Hypertensive disease	Stroke	446696	rs1374264	0.278446	0.0258303	4.2877e-27
Hypertensive disease	Stroke	446696	rs143439093	0.276606	0.025732	5.95964e-27
Hypertensive disease	Stroke	446696	rs145153053	0.272894	0.0256991	2.43585e-26
Hypertensive disease	Stroke	446696	rs149150643	0.280379	0.0255357	4.77558e-28
Hypertensive disease	Stroke	446696	rs16853076	0.275085	0.0260161	3.94823e-26
Hypertensive disease	Stroke	446696	rs1888693	0.279872	0.0255884	7.63333e-28
Hypertensive disease	Stroke	446696	rs198833	0.275659	0.0259887	2.76856e-26
Hypertensive disease	Stroke	446696	rs2190994	0.280581	0.0253051	1.43546e-28
Hypertensive disease	Stroke	446696	rs2392929	0.27393	0.0258351	2.88533e-26
Hypertensive disease	Stroke	446696	rs2627313	0.271872	0.0255592	2.00614e-26
Hypertensive disease	Stroke	446696	rs2643826	0.273164	0.0258993	5.23623e-26
Hypertensive disease	Stroke	446696	rs2782980	0.283016	0.0252543	3.78165e-29
Hypertensive disease	Stroke	446696	rs28567725	0.276235	0.0259938	2.23331e-26
Hypertensive disease	Stroke	446696	rs303949	0.277332	0.0259116	9.85199e-27
Hypertensive disease	Stroke	446696	rs34071855	0.265186	0.0255669	3.31707e-25
Hypertensive disease	Stroke	446696	rs35427	0.26782	0.0245147	8.76869e-28
Hypertensive disease	Stroke	446696	rs35619711	0.273447	0.0258767	4.22298e-26
Hypertensive disease	Stroke	446696	rs3790604	0.267534	0.0255026	9.55465e-26
Hypertensive disease	Stroke	446696	rs3796585	0.276988	0.0261112	2.73517e-26
Hypertensive disease	Stroke	446696	rs3918226	0.273569	0.0261472	1.28226e-25
Hypertensive disease	Stroke	446696	rs4371736	0.275833	0.0259289	1.98222e-26
Hypertensive disease	Stroke	446696	rs4685218	0.276917	0.0259233	1.23339e-26
Hypertensive disease	Stroke	446696	rs4932373	0.271333	0.0258653	9.57937e-26
Hypertensive disease	Stroke	446696	rs557675	0.270621	0.0255512	3.26928e-26
Hypertensive disease	Stroke	446696	rs604723	0.275843	0.0260013	2.71176e-26
Hypertensive disease	Stroke	446696	rs62426324	0.27239	0.0257114	3.17221e-26
Hypertensive disease	Stroke	446696	rs62434119	0.277861	0.0259827	1.08484e-26
Hypertensive disease	Stroke	446696	rs62455829	0.276156	0.0258683	1.32607e-26
Hypertensive disease	Stroke	446696	rs629929	0.277855	0.0258357	5.63263e-27
Hypertensive disease	Stroke	446696	rs6668768	0.276765	0.0258332	8.79251e-27
Hypertensive disease	Stroke	446696	rs6860901	0.272523	0.0258729	6.07906e-26
Hypertensive disease	Stroke	446696	rs6918791	0.275875	0.0259434	2.07683e-26
Hypertensive disease	Stroke	446696	rs6961048	0.271344	0.0252711	6.79819e-27
Hypertensive disease	Stroke	446696	rs7123467	0.275299	0.0258652	1.86748e-26
Hypertensive disease	Stroke	446696	rs7134677	0.270922	0.025755	7.04713e-26
Hypertensive disease	Stroke	446696	rs72779268	0.276301	0.0258285	1.04552e-26
Hypertensive disease	Stroke	446696	rs7483477	0.276132	0.0260272	2.69585e-26
Hypertensive disease	Stroke	446696	rs7545442	0.277697	0.0257986	5.08912e-27
Hypertensive disease	Stroke	446696	rs78412528	0.282461	0.0257899	6.47297e-28
Hypertensive disease	Stroke	446696	rs79873333	0.278697	0.0253798	4.71223e-28
Hypertensive disease	Stroke	446696	rs9899012	0.279158	0.0254561	5.55248e-28
Hypertensive disease	Stroke	446696	All	0.275409	0.0255319	3.9709e-27

## Sheet: Table S16
Table S16 leave-one-out analysis of the causal relationship between obesity and the risk of stroke
Exposure	Outcome	Samplesize	SNP	b	se	p
body mass index	Stroke	446696	rs10009336	0.198802	0.0286314	3.82491e-12
body mass index	Stroke	446696	rs10132280	0.202642	0.0285527	1.27369e-12
body mass index	Stroke	446696	rs10169594	0.197626	0.028563	4.55018e-12
body mass index	Stroke	446696	rs10182181	0.200929	0.028754	2.79123e-12
body mass index	Stroke	446696	rs10192119	0.198516	0.0286357	4.13575e-12
body mass index	Stroke	446696	rs10197031	0.200881	0.0286008	2.16211e-12
body mass index	Stroke	446696	rs10247983	0.19782	0.0286047	4.6579e-12
body mass index	Stroke	446696	rs10248136	0.19858	0.0286181	3.94974e-12
body mass index	Stroke	446696	rs10269783	0.199241	0.0286396	3.48009e-12
body mass index	Stroke	446696	rs10408324	0.198185	0.0286074	4.27619e-12
body mass index	Stroke	446696	rs10478110	0.200063	0.0285927	2.61538e-12
body mass index	Stroke	446696	rs1048932	0.199035	0.0286527	3.7461e-12
body mass index	Stroke	446696	rs10492229	0.198994	0.0286319	3.65066e-12
body mass index	Stroke	446696	rs10510419	0.199486	0.0286293	3.21741e-12
body mass index	Stroke	446696	rs10518694	0.198919	0.0286294	3.70357e-12
body mass index	Stroke	446696	rs1064213	0.198962	0.0286345	3.69693e-12
body mass index	Stroke	446696	rs10733051	0.1992	0.028627	3.44049e-12
body mass index	Stroke	446696	rs10742752	0.198534	0.0286292	4.07154e-12
body mass index	Stroke	446696	rs10747488	0.19962	0.0286197	3.06042e-12
body mass index	Stroke	446696	rs10750215	0.199428	0.0286279	3.25572e-12
body mass index	Stroke	446696	rs1075901	0.200327	0.0285916	2.44373e-12
body mass index	Stroke	446696	rs10768994	0.1993	0.0286329	3.38964e-12
body mass index	Stroke	446696	rs10795422	0.199186	0.0286353	3.50222e-12
body mass index	Stroke	446696	rs10811871	0.198593	0.0286224	3.96621e-12
body mass index	Stroke	446696	rs10858334	0.199573	0.0286158	3.07566e-12
body mass index	Stroke	446696	rs10867256	0.19842	0.0286243	4.15298e-12
body mass index	Stroke	446696	rs10878946	0.200624	0.0285826	2.23336e-12
body mass index	Stroke	446696	rs10914462	0.199886	0.0286141	2.83722e-12
body mass index	Stroke	446696	rs10915840	0.198369	0.0286139	4.13166e-12
body mass index	Stroke	446696	rs10920678	0.200503	0.0286198	2.4572e-12
body mass index	Stroke	446696	rs10938397	0.197594	0.0287499	6.29265e-12
body mass index	Stroke	446696	rs10942267	0.198855	0.0286436	3.855e-12
body mass index	Stroke	446696	rs10953740	0.198209	0.0286285	4.40717e-12
body mass index	Stroke	446696	rs10962550	0.200056	0.0286305	2.79812e-12
body mass index	Stroke	446696	rs10968114	0.198305	0.0286144	4.2003e-12
body mass index	Stroke	446696	rs10971709	0.199144	0.028633	3.5247e-12
body mass index	Stroke	446696	rs10984756	0.198819	0.0286264	3.77679e-12
body mass index	Stroke	446696	rs11084553	0.199095	0.0286403	3.6124e-12
body mass index	Stroke	446696	rs11105839	0.199201	0.0286311	3.46348e-12
body mass index	Stroke	446696	rs11115176	0.199754	0.0286116	2.91907e-12
body mass index	Stroke	446696	rs11118308	0.198689	0.0286234	3.88061e-12
body mass index	Stroke	446696	rs1112613	0.199863	0.0286083	2.8242e-12
body mass index	Stroke	446696	rs11150911	0.200201	0.0286085	2.5972e-12
body mass index	Stroke	446696	rs11165643	0.20036	0.0286585	2.72373e-12
body mass index	Stroke	446696	rs11170468	0.199291	0.028626	3.35694e-12
body mass index	Stroke	446696	rs11173522	0.198025	0.0286	4.392e-12
body mass index	Stroke	446696	rs11185111	0.200002	0.0286153	2.76198e-12
body mass index	Stroke	446696	rs11251352	0.200265	0.028586	2.45754e-12
body mass index	Stroke	446696	rs11496125	0.200611	0.0286275	2.42376e-12
body mass index	Stroke	446696	rs11505821	0.200739	0.0286114	2.2823e-12
body mass index	Stroke	446696	rs11538	0.198664	0.0286189	3.87418e-12
body mass index	Stroke	446696	rs1158805	0.198089	0.0286217	4.4874e-12
body mass index	Stroke	446696	rs11609659	0.198993	0.0286347	3.66918e-12
body mass index	Stroke	446696	rs11611246	0.200106	0.0286617	2.91723e-12
body mass index	Stroke	446696	rs11615578	0.199645	0.0286168	3.02661e-12
body mass index	Stroke	446696	rs11656076	0.200558	0.028585	2.27993e-12
body mass index	Stroke	446696	rs11672660	0.200565	0.0287196	2.87779e-12
body mass index	Stroke	446696	rs11713193	0.196387	0.0286394	7.02085e-12
body mass index	Stroke	446696	rs11736228	0.199247	0.0286375	3.46192e-12
body mass index	Stroke	446696	rs11738695	0.19917	0.028626	3.45968e-12
body mass index	Stroke	446696	rs11739877	0.20091	0.0285378	1.92059e-12
body mass index	Stroke	446696	rs11781699	0.198859	0.0286254	3.7331e-12
body mass index	Stroke	446696	rs1187352	0.19869	0.0286284	3.91265e-12
body mass index	Stroke	446696	rs11880870	0.197172	0.0286231	5.63549e-12
body mass index	Stroke	446696	rs11889536	0.19966	0.0286346	3.109e-12
body mass index	Stroke	446696	rs11908637	0.200064	0.0285874	2.59012e-12
body mass index	Stroke	446696	rs11945861	0.199317	0.0286372	3.40106e-12
body mass index	Stroke	446696	rs11951673	0.200524	0.028587	2.30726e-12
body mass index	Stroke	446696	rs12033257	0.200851	0.0285845	2.1168e-12
body mass index	Stroke	446696	rs12041258	0.198281	0.028622	4.28177e-12
body mass index	Stroke	446696	rs12044597	0.200411	0.028612	2.47948e-12
body mass index	Stroke	446696	rs12049202	0.19641	0.0286106	6.65181e-12
body mass index	Stroke	446696	rs12098284	0.198884	0.0286355	3.77498e-12
body mass index	Stroke	446696	rs12150665	0.201392	0.0285745	1.8155e-12
body mass index	Stroke	446696	rs1218822	0.202359	0.028501	1.24705e-12
body mass index	Stroke	446696	rs12299814	0.197307	0.0285841	5.10297e-12
body mass index	Stroke	446696	rs12328930	0.198805	0.0286256	3.78459e-12
body mass index	Stroke	446696	rs12334877	0.198576	0.0286297	4.03338e-12
body mass index	Stroke	446696	rs12364470	0.199603	0.0286248	3.10091e-12
body mass index	Stroke	446696	rs12369179	0.201922	0.0285549	1.53411e-12
body mass index	Stroke	446696	rs12416812	0.198094	0.0286039	4.34634e-12
body mass index	Stroke	446696	rs1241986	0.198922	0.0286296	3.70189e-12
body mass index	Stroke	446696	rs12422552	0.200021	0.0286116	2.73106e-12
body mass index	Stroke	446696	rs12429545	0.195566	0.0285948	7.96229e-12
body mass index	Stroke	446696	rs12448257	0.199002	0.0286479	3.74561e-12
body mass index	Stroke	446696	rs12564992	0.202748	0.0283471	8.53148e-13
body mass index	Stroke	446696	rs12593036	0.197319	0.0285854	5.09987e-12
body mass index	Stroke	446696	rs12602912	0.198323	0.0286354	4.33546e-12
body mass index	Stroke	446696	rs1260326	0.199851	0.0286048	2.81558e-12
body mass index	Stroke	446696	rs12629015	0.197576	0.0285731	4.68694e-12
body mass index	Stroke	446696	rs1266874	0.200578	0.0285933	2.30184e-12
body mass index	Stroke	446696	rs12675063	0.198696	0.0286283	3.90563e-12
body mass index	Stroke	446696	rs1268065	0.199033	0.0286291	3.59805e-12
body mass index	Stroke	446696	rs12680842	0.199661	0.0286313	3.09164e-12
body mass index	Stroke	446696	rs12718572	0.199183	0.0286321	3.48525e-12
body mass index	Stroke	446696	rs12762034	0.196467	0.0285092	5.52623e-12
body mass index	Stroke	446696	rs12779328	0.199103	0.0286267	3.52168e-12
body mass index	Stroke	446696	rs1285997	0.201108	0.0285338	1.8145e-12
body mass index	Stroke	446696	rs12888545	0.19908	0.0286313	3.56978e-12
body mass index	Stroke	446696	rs12888955	0.20086	0.0286216	2.25425e-12
body mass index	Stroke	446696	rs12905439	0.19827	0.0286032	4.15756e-12
body mass index	Stroke	446696	rs12914489	0.198991	0.0286256	3.61416e-12
body mass index	Stroke	446696	rs12922346	0.198888	0.0286321	3.74952e-12
body mass index	Stroke	446696	rs12933482	0.200138	0.028593	2.56827e-12
body mass index	Stroke	446696	rs12936083	0.199291	0.0286396	3.4367e-12
body mass index	Stroke	446696	rs12939549	0.199009	0.0286642	3.84476e-12
body mass index	Stroke	446696	rs1296328	0.19834	0.0286436	4.37794e-12
body mass index	Stroke	446696	rs12981256	0.198973	0.0286396	3.71854e-12
body mass index	Stroke	446696	rs13021737	0.200917	0.0288756	3.45093e-12
body mass index	Stroke	446696	rs13069244	0.199298	0.0286225	3.3313e-12
body mass index	Stroke	446696	rs13107325	0.199888	0.0286635	3.08925e-12
body mass index	Stroke	446696	rs13110266	0.199721	0.028623	3.00137e-12
body mass index	Stroke	446696	rs13147390	0.198684	0.0286236	3.8858e-12
body mass index	Stroke	446696	rs13174863	0.200055	0.0286128	2.71364e-12
body mass index	Stroke	446696	rs13184896	0.196354	0.0284955	5.5523e-12
body mass index	Stroke	446696	rs13191362	0.200777	0.0285895	2.175e-12
body mass index	Stroke	446696	rs1320903	0.200102	0.0286623	2.92294e-12
body mass index	Stroke	446696	rs1321432	0.199535	0.0286633	3.37034e-12
body mass index	Stroke	446696	rs13240600	0.197637	0.0286223	5.02003e-12
body mass index	Stroke	446696	rs13250058	0.200296	0.0285762	2.39709e-12
body mass index	Stroke	446696	rs13263601	0.198479	0.0286381	4.19081e-12
body mass index	Stroke	446696	rs1327259	0.201017	0.0285846	2.03089e-12
body mass index	Stroke	446696	rs13287131	0.19977	0.0286093	2.89564e-12
body mass index	Stroke	446696	rs1330052	0.198337	0.0286232	4.23143e-12
body mass index	Stroke	446696	rs13329567	0.193953	0.0285723	1.13587e-11
body mass index	Stroke	446696	rs1365466	0.201056	0.0285462	1.87927e-12
body mass index	Stroke	446696	rs1371108	0.200252	0.0285889	2.478e-12
body mass index	Stroke	446696	rs1409818	0.200709	0.0285829	2.1874e-12
body mass index	Stroke	446696	rs1412235	0.199028	0.0286877	3.98375e-12
body mass index	Stroke	446696	rs1421334	0.2003	0.0285987	2.49082e-12
body mass index	Stroke	446696	rs1430387	0.199523	0.0286269	3.17478e-12
body mass index	Stroke	446696	rs1431659	0.197359	0.028627	5.41795e-12
body mass index	Stroke	446696	rs1445652	0.199872	0.0286048	2.80104e-12
body mass index	Stroke	446696	rs1452075	0.199722	0.0286274	3.02382e-12
body mass index	Stroke	446696	rs1465900	0.198053	0.0285962	4.33307e-12
body mass index	Stroke	446696	rs1472169	0.200842	0.0285785	2.09916e-12
body mass index	Stroke	446696	rs1477199	0.200921	0.0285997	2.13635e-12
body mass index	Stroke	446696	rs1492767	0.198621	0.0286172	3.90396e-12
body mass index	Stroke	446696	rs1503526	0.19695	0.0285501	5.2593e-12
body mass index	Stroke	446696	rs1522569	0.198716	0.028631	3.90433e-12
body mass index	Stroke	446696	rs1528435	0.198897	0.0286533	3.87972e-12
body mass index	Stroke	446696	rs1535660	0.198081	0.0285934	4.28362e-12
body mass index	Stroke	446696	rs1538247	0.197832	0.0285765	4.42465e-12
body mass index	Stroke	446696	rs156201	0.199024	0.0286325	3.6278e-12
body mass index	Stroke	446696	rs1656377	0.198822	0.0286272	3.77828e-12
body mass index	Stroke	446696	rs1681740	0.199518	0.0286251	3.16871e-12
body mass index	Stroke	446696	rs16849710	0.199674	0.0286233	3.03833e-12
body mass index	Stroke	446696	rs16851483	0.198401	0.0286822	4.60559e-12
body mass index	Stroke	446696	rs16871902	0.199876	0.0286219	2.8829e-12
body mass index	Stroke	446696	rs16903285	0.195985	0.0286586	7.99796e-12
body mass index	Stroke	446696	rs16953563	0.199982	0.028608	2.7405e-12
body mass index	Stroke	446696	rs17001561	0.19918	0.0286306	3.47898e-12
body mass index	Stroke	446696	rs17014375	0.197555	0.0285776	4.74794e-12
body mass index	Stroke	446696	rs17033117	0.199112	0.0286333	3.55391e-12
body mass index	Stroke	446696	rs17056301	0.200011	0.0286009	2.68725e-12
body mass index	Stroke	446696	rs17113297	0.198103	0.0286243	4.49159e-12
body mass index	Stroke	446696	rs17119937	0.198034	0.0285828	4.25489e-12
body mass index	Stroke	446696	rs17203016	0.198467	0.0286267	4.12151e-12
body mass index	Stroke	446696	rs17207196	0.194157	0.0284017	8.13772e-12
body mass index	Stroke	446696	rs17238110	0.198156	0.0286461	4.60025e-12
body mass index	Stroke	446696	rs17311369	0.199681	0.028614	2.98494e-12
body mass index	Stroke	446696	rs17399237	0.200631	0.0285713	2.18511e-12
body mass index	Stroke	446696	rs17405819	0.200653	0.02865	2.49508e-12
body mass index	Stroke	446696	rs17424296	0.199751	0.0286107	2.91629e-12
body mass index	Stroke	446696	rs17425707	0.199067	0.028627	3.55578e-12
body mass index	Stroke	446696	rs17446257	0.199536	0.0286183	3.11731e-12
body mass index	Stroke	446696	rs17499593	0.198611	0.0286166	3.90915e-12
body mass index	Stroke	446696	rs17513613	0.200639	0.0286213	2.38132e-12
body mass index	Stroke	446696	rs175165	0.198939	0.028628	3.67678e-12
body mass index	Stroke	446696	rs17535749	0.197852	0.028542	4.15072e-12
body mass index	Stroke	446696	rs17551974	0.199524	0.028628	3.17995e-12
body mass index	Stroke	446696	rs17636031	0.199079	0.0286352	3.59567e-12
body mass index	Stroke	446696	rs17663412	0.197673	0.0285565	4.44785e-12
body mass index	Stroke	446696	rs17710386	0.196896	0.0285008	4.90026e-12
body mass index	Stroke	446696	rs17724992	0.195951	0.0285294	6.49304e-12
body mass index	Stroke	446696	rs17789218	0.198281	0.0286024	4.13986e-12
body mass index	Stroke	446696	rs17806379	0.196783	0.0286192	6.16007e-12
body mass index	Stroke	446696	rs1784460	0.198891	0.028635	3.76531e-12
body mass index	Stroke	446696	rs1804528	0.199212	0.0286276	3.4328e-12
body mass index	Stroke	446696	rs1830074	0.200549	0.0285568	2.17452e-12
body mass index	Stroke	446696	rs1836303	0.1994	0.0286299	3.29033e-12
body mass index	Stroke	446696	rs1863652	0.198871	0.0286293	3.74741e-12
body mass index	Stroke	446696	rs1884389	0.199642	0.0286179	3.03434e-12
body mass index	Stroke	446696	rs1885728	0.198711	0.0286239	3.8622e-12
body mass index	Stroke	446696	rs1891216	0.198779	0.0286269	3.81762e-12
body mass index	Stroke	446696	rs1896767	0.19823	0.0286098	4.24575e-12
body mass index	Stroke	446696	rs1927790	0.198919	0.0286477	3.82177e-12
body mass index	Stroke	446696	rs1928295	0.200133	0.0286264	2.72576e-12
body mass index	Stroke	446696	rs1937683	0.198197	0.028604	4.23837e-12
body mass index	Stroke	446696	rs1948080	0.199145	0.0286374	3.55001e-12
body mass index	Stroke	446696	rs1982441	0.197796	0.0285818	4.50597e-12
body mass index	Stroke	446696	rs1982725	0.198902	0.0286249	3.69052e-12
body mass index	Stroke	446696	rs1993709	0.20296	0.0285971	1.27294e-12
body mass index	Stroke	446696	rs2007231	0.199478	0.0286184	3.16314e-12
body mass index	Stroke	446696	rs200810	0.199384	0.0286387	3.35329e-12
body mass index	Stroke	446696	rs2009416	0.198656	0.028629	3.94928e-12
body mass index	Stroke	446696	rs2051559	0.196928	0.0285305	5.11479e-12
body mass index	Stroke	446696	rs2065418	0.1967	0.0285711	5.79637e-12
body mass index	Stroke	446696	rs208015	0.201701	0.0286085	1.78423e-12
body mass index	Stroke	446696	rs2124499	0.200806	0.0285513	2.01919e-12
body mass index	Stroke	446696	rs2143253	0.197447	0.0285928	5.00256e-12
body mass index	Stroke	446696	rs215634	0.198037	0.0286286	4.59916e-12
body mass index	Stroke	446696	rs2162524	0.199041	0.0286447	3.68874e-12
body mass index	Stroke	446696	rs217671	0.200835	0.0285727	2.08155e-12
body mass index	Stroke	446696	rs2228213	0.197908	0.0286091	4.59102e-12
body mass index	Stroke	446696	rs2235564	0.199692	0.028628	3.04924e-12
body mass index	Stroke	446696	rs2246012	0.198674	0.0286346	3.96995e-12
body mass index	Stroke	446696	rs2283093	0.198631	0.0286239	3.93902e-12
body mass index	Stroke	446696	rs2285178	0.200392	0.0285693	2.31173e-12
body mass index	Stroke	446696	rs2306537	0.198004	0.0285961	4.3852e-12
body mass index	Stroke	446696	rs2307111	0.197797	0.0287011	5.51588e-12
body mass index	Stroke	446696	rs2317299	0.198693	0.0286266	3.89697e-12
body mass index	Stroke	446696	rs2325036	0.198916	0.0286586	3.89659e-12
body mass index	Stroke	446696	rs2357760	0.197438	0.0286004	5.08015e-12
body mass index	Stroke	446696	rs2361988	0.199587	0.0286335	3.16016e-12
body mass index	Stroke	446696	rs2365389	0.196583	0.0285688	5.94127e-12
body mass index	Stroke	446696	rs2367112	0.200242	0.0285897	2.48762e-12
body mass index	Stroke	446696	rs2423668	0.198084	0.0285967	4.30458e-12
body mass index	Stroke	446696	rs2425840	0.197663	0.0285782	4.62676e-12
body mass index	Stroke	446696	rs2429150	0.199126	0.0286313	3.53008e-12
body mass index	Stroke	446696	rs2479958	0.198325	0.0286353	4.33265e-12
body mass index	Stroke	446696	rs2481665	0.198845	0.0286441	3.86808e-12
body mass index	Stroke	446696	rs2543132	0.199403	0.0286348	3.31504e-12
body mass index	Stroke	446696	rs2600226	0.197726	0.0285812	4.57848e-12
body mass index	Stroke	446696	rs2605603	0.198428	0.0286148	4.07768e-12
body mass index	Stroke	446696	rs2608703	0.198056	0.0286251	4.54933e-12
body mass index	Stroke	446696	rs262130	0.198714	0.0286245	3.86291e-12
body mass index	Stroke	446696	rs2693826	0.197304	0.0285829	5.09609e-12
body mass index	Stroke	446696	rs2694047	0.198766	0.0286549	4.01859e-12
body mass index	Stroke	446696	rs273504	0.197152	0.0285862	5.32052e-12
body mass index	Stroke	446696	rs2744974	0.197918	0.0286905	5.2593e-12
body mass index	Stroke	446696	rs2791653	0.199053	0.0286333	3.60674e-12
body mass index	Stroke	446696	rs2820311	0.195554	0.0285856	7.86387e-12
body mass index	Stroke	446696	rs2832283	0.197733	0.0285471	4.31201e-12
body mass index	Stroke	446696	rs2836964	0.199577	0.0286184	3.08656e-12
body mass index	Stroke	446696	rs2861683	0.198239	0.0286324	4.4031e-12
body mass index	Stroke	446696	rs2868975	0.198119	0.0286098	4.36402e-12
body mass index	Stroke	446696	rs287104	0.200211	0.0285893	2.50534e-12
body mass index	Stroke	446696	rs2875762	0.199366	0.0286325	3.33226e-12
body mass index	Stroke	446696	rs2907948	0.20107	0.02852	1.78715e-12
body mass index	Stroke	446696	rs2931434	0.199406	0.0286216	3.23843e-12
body mass index	Stroke	446696	rs2943465	0.199378	0.0286464	3.40369e-12
body mass index	Stroke	446696	rs294704	0.199982	0.0285928	2.66868e-12
body mass index	Stroke	446696	rs3007105	0.197649	0.028607	4.87722e-12
body mass index	Stroke	446696	rs326896	0.199401	0.0286345	3.31541e-12
body mass index	Stroke	446696	rs331966	0.199095	0.0286313	3.55682e-12
body mass index	Stroke	446696	rs33500	0.200299	0.0285951	2.47603e-12
body mass index	Stroke	446696	rs339991	0.199333	0.0286351	3.37509e-12
body mass index	Stroke	446696	rs349088	0.198929	0.0286384	3.75168e-12
body mass index	Stroke	446696	rs3731695	0.200914	0.0285383	1.92002e-12
body mass index	Stroke	446696	rs3732084	0.200883	0.0285286	1.90221e-12
body mass index	Stroke	446696	rs3736485	0.200563	0.028595	2.31757e-12
body mass index	Stroke	446696	rs3749897	0.201496	0.0284947	1.53428e-12
body mass index	Stroke	446696	rs3754963	0.197245	0.0285291	4.71862e-12
body mass index	Stroke	446696	rs3764835	0.200478	0.0285573	2.21566e-12
body mass index	Stroke	446696	rs3772882	0.197149	0.0285374	4.89977e-12
body mass index	Stroke	446696	rs3800229	0.201721	0.0285462	1.5889e-12
body mass index	Stroke	446696	rs3800637	0.198506	0.0286214	4.04544e-12
body mass index	Stroke	446696	rs3806114	0.198856	0.0286281	3.75347e-12
body mass index	Stroke	446696	rs3806572	0.198531	0.0286296	4.07685e-12
body mass index	Stroke	446696	rs3807645	0.200307	0.0286106	2.53902e-12
body mass index	Stroke	446696	rs380857	0.198544	0.0286186	3.98873e-12
body mass index	Stroke	446696	rs3814883	0.204702	0.0284543	6.28867e-13
body mass index	Stroke	446696	rs3828783	0.199468	0.0286323	3.24811e-12
body mass index	Stroke	446696	rs3829849	0.199271	0.028625	3.36846e-12
body mass index	Stroke	446696	rs38314	0.196816	0.0284863	4.87508e-12
body mass index	Stroke	446696	rs3844598	0.200021	0.0285932	2.64476e-12
body mass index	Stroke	446696	rs3902951	0.198784	0.028634	3.85962e-12
body mass index	Stroke	446696	rs3904244	0.199484	0.0286333	3.24083e-12
body mass index	Stroke	446696	rs391300	0.198426	0.0286212	4.12469e-12
body mass index	Stroke	446696	rs3935648	0.199394	0.0286258	3.2719e-12
body mass index	Stroke	446696	rs3977755	0.197538	0.028579	4.77875e-12
body mass index	Stroke	446696	rs40067	0.195268	0.0285672	8.17707e-12
body mass index	Stroke	446696	rs4012234	0.198595	0.0286392	4.08036e-12
body mass index	Stroke	446696	rs4072917	0.199963	0.0286126	2.77541e-12
body mass index	Stroke	446696	rs4148155	0.199057	0.0286377	3.63005e-12
body mass index	Stroke	446696	rs4148866	0.198075	0.0285851	4.22981e-12
body mass index	Stroke	446696	rs4237643	0.194817	0.0285228	8.47942e-12
body mass index	Stroke	446696	rs427943	0.200871	0.0286134	2.21596e-12
body mass index	Stroke	446696	rs429343	0.196727	0.0285482	5.5393e-12
body mass index	Stroke	446696	rs4307239	0.200303	0.0285884	2.44486e-12
body mass index	Stroke	446696	rs4310573	0.199287	0.0286268	3.36565e-12
body mass index	Stroke	446696	rs4358081	0.198809	0.0286246	3.77391e-12
body mass index	Stroke	446696	rs4414033	0.200021	0.0286176	2.76036e-12
body mass index	Stroke	446696	rs4430672	0.199179	0.0286314	3.48388e-12
body mass index	Stroke	446696	rs4482463	0.194306	0.0285144	9.47097e-12
body mass index	Stroke	446696	rs4516268	0.19702	0.0286034	5.65906e-12
body mass index	Stroke	446696	rs4518345	0.199549	0.0286198	3.11581e-12
body mass index	Stroke	446696	rs4556997	0.198846	0.0286423	3.85517e-12
body mass index	Stroke	446696	rs4589691	0.199951	0.0286073	2.75823e-12
body mass index	Stroke	446696	rs4639527	0.202772	0.0284492	1.0219e-12
body mass index	Stroke	446696	rs4653017	0.19807	0.0286035	4.36925e-12
body mass index	Stroke	446696	rs4660443	0.19947	0.0286373	3.27478e-12
body mass index	Stroke	446696	rs4671328	0.200216	0.0286767	2.91392e-12
body mass index	Stroke	446696	rs4722398	0.19858	0.0286217	3.97455e-12
body mass index	Stroke	446696	rs4740619	0.197799	0.0286496	5.05333e-12
body mass index	Stroke	446696	rs4757144	0.201143	0.0285961	2.00766e-12
body mass index	Stroke	446696	rs4783830	0.197746	0.0285625	4.41307e-12
body mass index	Stroke	446696	rs4786903	0.198554	0.0286244	4.01866e-12
body mass index	Stroke	446696	rs4800191	0.199025	0.0286264	3.58903e-12
body mass index	Stroke	446696	rs4813619	0.199537	0.0286222	3.13783e-12
body mass index	Stroke	446696	rs4818225	0.198965	0.0286305	3.66828e-12
body mass index	Stroke	446696	rs4820408	0.203421	0.0283414	7.09834e-13
body mass index	Stroke	446696	rs4842491	0.200291	0.0285551	2.31313e-12
body mass index	Stroke	446696	rs4851029	0.198375	0.0286203	4.17109e-12
body mass index	Stroke	446696	rs4858193	0.199169	0.0286309	3.49005e-12
body mass index	Stroke	446696	rs4864201	0.19725	0.0285731	5.07914e-12
body mass index	Stroke	446696	rs4880341	0.199055	0.0286323	3.59902e-12
body mass index	Stroke	446696	rs4906908	0.199014	0.0286293	3.61636e-12
body mass index	Stroke	446696	rs491711	0.19988	0.028604	2.79167e-12
body mass index	Stroke	446696	rs4929923	0.199672	0.0286557	3.21553e-12
body mass index	Stroke	446696	rs4937870	0.199393	0.0286244	3.26458e-12
body mass index	Stroke	446696	rs4952843	0.199616	0.028628	3.10776e-12
body mass index	Stroke	446696	rs4954638	0.200244	0.0285872	2.47552e-12
body mass index	Stroke	446696	rs4968656	0.199198	0.0286312	3.46686e-12
body mass index	Stroke	446696	rs4981693	0.197895	0.0286469	4.91307e-12
body mass index	Stroke	446696	rs4986044	0.198057	0.0286371	4.64244e-12
body mass index	Stroke	446696	rs538579	0.199895	0.0286236	2.87804e-12
body mass index	Stroke	446696	rs543874	0.202443	0.0288092	2.1102e-12
body mass index	Stroke	446696	rs559231	0.199043	0.0286397	3.65547e-12
body mass index	Stroke	446696	rs577525	0.201645	0.028563	1.66909e-12
body mass index	Stroke	446696	rs592483	0.201493	0.0285329	1.644e-12
body mass index	Stroke	446696	rs6050446	0.199077	0.0286272	3.54784e-12
body mass index	Stroke	446696	rs6235	0.198971	0.0286488	3.77947e-12
body mass index	Stroke	446696	rs6265	0.197599	0.0287673	6.47112e-12
body mass index	Stroke	446696	rs6443750	0.198959	0.0286265	3.64799e-12
body mass index	Stroke	446696	rs6448587	0.198794	0.0286406	3.89337e-12
body mass index	Stroke	446696	rs645040	0.199536	0.0286394	3.23345e-12
body mass index	Stroke	446696	rs6461115	0.198532	0.0286298	4.07768e-12
body mass index	Stroke	446696	rs6471941	0.19734	0.0285739	4.97427e-12
body mass index	Stroke	446696	rs6500208	0.19731	0.0285526	4.83261e-12
body mass index	Stroke	446696	rs6512302	0.199008	0.0286331	3.64529e-12
body mass index	Stroke	446696	rs6545714	0.197082	0.0286257	5.78667e-12
body mass index	Stroke	446696	rs6556301	0.199183	0.0286315	3.48158e-12
body mass index	Stroke	446696	rs6561943	0.198671	0.0286227	3.89288e-12
body mass index	Stroke	446696	rs657452	0.20017	0.028652	2.82295e-12
body mass index	Stroke	446696	rs6587552	0.200048	0.0286309	2.80591e-12
body mass index	Stroke	446696	rs6591407	0.19863	0.0286181	3.90115e-12
body mass index	Stroke	446696	rs6593688	0.199923	0.0286265	2.87185e-12
body mass index	Stroke	446696	rs663129	0.199454	0.0289637	5.72476e-12
body mass index	Stroke	446696	rs6673081	0.198448	0.0286118	4.03739e-12
body mass index	Stroke	446696	rs6692586	0.198482	0.0286443	4.23181e-12
body mass index	Stroke	446696	rs6712	0.199117	0.0286249	3.49888e-12
body mass index	Stroke	446696	rs6764533	0.197535	0.0285547	4.58786e-12
body mass index	Stroke	446696	rs6772756	0.198328	0.0286039	4.10211e-12
body mass index	Stroke	446696	rs6785245	0.198753	0.0286363	3.90505e-12
body mass index	Stroke	446696	rs6804842	0.198235	0.0286406	4.46956e-12
body mass index	Stroke	446696	rs6841761	0.198428	0.0286306	4.1899e-12
body mass index	Stroke	446696	rs685870	0.199272	0.0286313	3.40478e-12
body mass index	Stroke	446696	rs6985109	0.195913	0.0285146	6.39292e-12
body mass index	Stroke	446696	rs7024334	0.198242	0.0286178	4.29184e-12
body mass index	Stroke	446696	rs7025938	0.198669	0.0286459	4.05277e-12
body mass index	Stroke	446696	rs7037266	0.197463	0.0285545	4.66867e-12
body mass index	Stroke	446696	rs705217	0.198695	0.0286231	3.87153e-12
body mass index	Stroke	446696	rs705704	0.197632	0.0285848	4.71556e-12
body mass index	Stroke	446696	rs7084454	0.202534	0.0285075	1.20671e-12
body mass index	Stroke	446696	rs709400	0.198258	0.0286303	4.36778e-12
body mass index	Stroke	446696	rs7102454	0.198108	0.0286324	4.54827e-12
body mass index	Stroke	446696	rs7117238	0.200412	0.0285792	2.34076e-12
body mass index	Stroke	446696	rs7124681	0.195694	0.0286556	8.53996e-12
body mass index	Stroke	446696	rs7138803	0.199298	0.0287402	4.07739e-12
body mass index	Stroke	446696	rs7144011	0.197374	0.0286592	5.70041e-12
body mass index	Stroke	446696	rs7148846	0.199617	0.0286202	3.06529e-12
body mass index	Stroke	446696	rs7172627	0.197885	0.0285894	4.46498e-12
body mass index	Stroke	446696	rs7181498	0.199491	0.0286488	3.32268e-12
body mass index	Stroke	446696	rs7196720	0.19828	0.0286239	4.29595e-12
body mass index	Stroke	446696	rs7206608	0.19855	0.0286272	4.04152e-12
body mass index	Stroke	446696	rs7222349	0.199017	0.0286313	3.62607e-12
body mass index	Stroke	446696	rs7239575	0.197416	0.0286517	5.57141e-12
body mass index	Stroke	446696	rs7318817	0.199519	0.028642	3.26164e-12
body mass index	Stroke	446696	rs7334078	0.19844	0.0286179	4.08792e-12
body mass index	Stroke	446696	rs7358465	0.198647	0.0286169	3.8771e-12
body mass index	Stroke	446696	rs7488867	0.200919	0.0286344	2.2718e-12
body mass index	Stroke	446696	rs7498665	0.200058	0.0287044	3.17876e-12
body mass index	Stroke	446696	rs7535528	0.199116	0.0286442	3.61832e-12
body mass index	Stroke	446696	rs754635	0.200127	0.0286249	2.72227e-12
body mass index	Stroke	446696	rs7550711	0.199927	0.0286581	3.0308e-12
body mass index	Stroke	446696	rs7551507	0.200562	0.0286261	2.44757e-12
body mass index	Stroke	446696	rs7557796	0.199876	0.0286391	2.97012e-12
body mass index	Stroke	446696	rs756717	0.200007	0.0286283	2.82115e-12
body mass index	Stroke	446696	rs7599312	0.20095	0.0285993	2.11932e-12
body mass index	Stroke	446696	rs7615297	0.198107	0.028599	4.29742e-12
body mass index	Stroke	446696	rs7626079	0.199166	0.0286308	3.49202e-12
body mass index	Stroke	446696	rs7637852	0.19883	0.0286342	3.81678e-12
body mass index	Stroke	446696	rs7640424	0.198124	0.0286065	4.33401e-12
body mass index	Stroke	446696	rs765875	0.201006	0.0285358	1.868e-12
body mass index	Stroke	446696	rs7683836	0.199101	0.0286324	3.55838e-12
body mass index	Stroke	446696	rs7685048	0.2004	0.0285615	2.27588e-12
body mass index	Stroke	446696	rs768840	0.198512	0.0286187	4.02144e-12
body mass index	Stroke	446696	rs769449	0.198987	0.0286464	3.74939e-12
body mass index	Stroke	446696	rs7703576	0.198969	0.0286258	3.63518e-12
body mass index	Stroke	446696	rs7704281	0.197919	0.0285935	4.45897e-12
body mass index	Stroke	446696	rs7715256	0.198597	0.0286486	4.14406e-12
body mass index	Stroke	446696	rs7724675	0.197991	0.0285875	4.33535e-12
body mass index	Stroke	446696	rs7730004	0.20077	0.028588	2.17379e-12
body mass index	Stroke	446696	rs7730898	0.198091	0.028627	4.52494e-12
body mass index	Stroke	446696	rs774246	0.200021	0.0285952	2.65417e-12
body mass index	Stroke	446696	rs7761673	0.199521	0.0286197	3.13702e-12
body mass index	Stroke	446696	rs7780752	0.199289	0.0286377	3.42814e-12
body mass index	Stroke	446696	rs7788008	0.196359	0.028537	5.95019e-12
body mass index	Stroke	446696	rs7811342	0.20065	0.0286011	2.29168e-12
body mass index	Stroke	446696	rs7819514	0.199506	0.0286198	3.14905e-12
body mass index	Stroke	446696	rs7826312	0.198326	0.0286087	4.13858e-12
body mass index	Stroke	446696	rs7844647	0.199266	0.0286329	3.4186e-12
body mass index	Stroke	446696	rs7869771	0.199809	0.0286265	2.95463e-12
body mass index	Stroke	446696	rs7871866	0.19922	0.028642	3.51207e-12
body mass index	Stroke	446696	rs7899106	0.200378	0.0286117	2.49868e-12
body mass index	Stroke	446696	rs7903146	0.203614	0.0283049	6.31007e-13
body mass index	Stroke	446696	rs7925214	0.198441	0.0286402	4.24506e-12
body mass index	Stroke	446696	rs7970953	0.200374	0.0285978	2.44175e-12
body mass index	Stroke	446696	rs7983065	0.198904	0.0286443	3.81343e-12
body mass index	Stroke	446696	rs7998796	0.19864	0.0286226	3.9216e-12
body mass index	Stroke	446696	rs8027205	0.197822	0.0285739	4.41654e-12
body mass index	Stroke	446696	rs8036040	0.198703	0.0286254	3.87978e-12
body mass index	Stroke	446696	rs8047395	0.200165	0.029205	7.19274e-12
body mass index	Stroke	446696	rs806600	0.199508	0.0286197	3.14738e-12
body mass index	Stroke	446696	rs8071182	0.198808	0.028629	3.80348e-12
body mass index	Stroke	446696	rs8090983	0.19984	0.0286164	2.88143e-12
body mass index	Stroke	446696	rs8097672	0.198767	0.0286404	3.9184e-12
body mass index	Stroke	446696	rs8097783	0.202778	0.0286078	1.35863e-12
body mass index	Stroke	446696	rs8123881	0.197701	0.0286044	4.79413e-12
body mass index	Stroke	446696	rs8181823	0.199855	0.028612	2.84844e-12
body mass index	Stroke	446696	rs818524	0.198917	0.0286263	3.68502e-12
body mass index	Stroke	446696	rs8192675	0.198872	0.0286428	3.83401e-12
body mass index	Stroke	446696	rs825688	0.199742	0.0286053	2.89575e-12
body mass index	Stroke	446696	rs845084	0.199491	0.0286353	3.2465e-12
body mass index	Stroke	446696	rs852056	0.20035	0.0285868	2.40943e-12
body mass index	Stroke	446696	rs865809	0.199968	0.0286079	2.74926e-12
body mass index	Stroke	446696	rs872281	0.1996	0.0286254	3.10637e-12
body mass index	Stroke	446696	rs876605	0.199833	0.0286071	2.83992e-12
body mass index	Stroke	446696	rs879620	0.198575	0.0286835	4.42246e-12
body mass index	Stroke	446696	rs889398	0.197651	0.0286459	5.20796e-12
body mass index	Stroke	446696	rs895330	0.19619	0.0284932	5.75736e-12
body mass index	Stroke	446696	rs901630	0.199451	0.0286422	3.3181e-12
body mass index	Stroke	446696	rs902695	0.200125	0.0285926	2.57457e-12
body mass index	Stroke	446696	rs9294260	0.197512	0.028601	4.99354e-12
body mass index	Stroke	446696	rs9300422	0.197671	0.0285577	4.45917e-12
body mass index	Stroke	446696	rs930295	0.199093	0.0286482	3.66318e-12
body mass index	Stroke	446696	rs9304665	0.198876	0.0286651	3.97924e-12
body mass index	Stroke	446696	rs934224	0.198693	0.0286197	3.85182e-12
body mass index	Stroke	446696	rs9362662	0.200484	0.0285722	2.27114e-12
body mass index	Stroke	446696	rs9367368	0.198915	0.0286317	3.72186e-12
body mass index	Stroke	446696	rs9375702	0.200363	0.028579	2.36889e-12
body mass index	Stroke	446696	rs9379827	0.198803	0.028629	3.80843e-12
body mass index	Stroke	446696	rs9408882	0.198929	0.0286264	3.67491e-12
body mass index	Stroke	446696	rs946824	0.198453	0.0286339	4.18785e-12
body mass index	Stroke	446696	rs947612	0.198145	0.0285992	4.25838e-12
body mass index	Stroke	446696	rs9522285	0.197336	0.028567	4.9213e-12
body mass index	Stroke	446696	rs9538162	0.199467	0.0286457	3.32511e-12
body mass index	Stroke	446696	rs9547153	0.198875	0.0286269	3.72731e-12
body mass index	Stroke	446696	rs9571687	0.19923	0.0286369	3.47296e-12
body mass index	Stroke	446696	rs9615905	0.199343	0.028627	3.32047e-12
body mass index	Stroke	446696	rs962273	0.197903	0.0286047	4.5632e-12
body mass index	Stroke	446696	rs9650755	0.199934	0.02863	2.88216e-12
body mass index	Stroke	446696	rs9688431	0.198383	0.0286319	4.24641e-12
body mass index	Stroke	446696	rs977747	0.198016	0.028634	4.66487e-12
body mass index	Stroke	446696	rs9783858	0.199835	0.0285995	2.80118e-12
body mass index	Stroke	446696	rs9806742	0.197632	0.0285886	4.74604e-12
body mass index	Stroke	446696	rs9816226	0.195815	0.0286221	7.84324e-12
body mass index	Stroke	446696	rs9845966	0.19976	0.0286162	2.93841e-12
body mass index	Stroke	446696	rs987237	0.196715	0.0287463	7.74711e-12
body mass index	Stroke	446696	rs9926784	0.200249	0.0286695	2.85364e-12
body mass index	Stroke	446696	rs9927848	0.199003	0.0286317	3.64164e-12
body mass index	Stroke	446696	rs9951619	0.199731	0.028631	3.03599e-12
body mass index	Stroke	446696	rs998732	0.201397	0.0284857	1.54797e-12
body mass index	Stroke	446696	rs9989141	0.199121	0.02865	3.64959e-12
body mass index	Stroke	446696	rs999889	0.199736	0.028613	2.93913e-12
body mass index	Stroke	446696	All	0.199071	0.0285835	3.29519e-12

## Sheet: Table S17
Table S17 leave-one-out analysis of the causal relationship between smoking and the risk of stroke
Exposure	Outcome	Samplesize	SNP	b	se	p
smoking	Stroke	446696	rs10001365	0.15377	0.049232	0.0017879
smoking	Stroke	446696	rs10114490	0.150876	0.0492048	0.00216735
smoking	Stroke	446696	rs10159545	0.162859	0.0475146	0.000609028
smoking	Stroke	446696	rs10233018	0.140833	0.0489727	0.00403079
smoking	Stroke	446696	rs10260968	0.140282	0.0482272	0.00362839
smoking	Stroke	446696	rs10279261	0.153637	0.0490743	0.00174389
smoking	Stroke	446696	rs10498846	0.155363	0.048767	0.0014434
smoking	Stroke	446696	rs1050847	0.147339	0.0491897	0.00274158
smoking	Stroke	446696	rs10905461	0.15299	0.0491318	0.00184653
smoking	Stroke	446696	rs11057005	0.149566	0.0492824	0.00240633
smoking	Stroke	446696	rs11078713	0.150725	0.0491981	0.00218666
smoking	Stroke	446696	rs1154693	0.146811	0.0492625	0.00288089
smoking	Stroke	446696	rs11658881	0.150232	0.0492262	0.00227423
smoking	Stroke	446696	rs11712680	0.144206	0.0489288	0.003206
smoking	Stroke	446696	rs117143374	0.145749	0.0490163	0.00294435
smoking	Stroke	446696	rs11872397	0.156022	0.0486093	0.00132867
smoking	Stroke	446696	rs12025237	0.146925	0.0493084	0.00288519
smoking	Stroke	446696	rs12042107	0.14793	0.049335	0.00271325
smoking	Stroke	446696	rs12112638	0.149969	0.0493243	0.00236207
smoking	Stroke	446696	rs12186738	0.147167	0.0492599	0.00281209
smoking	Stroke	446696	rs12333760	0.144375	0.0490822	0.00326643
smoking	Stroke	446696	rs12356821	0.139347	0.0485871	0.00413084
smoking	Stroke	446696	rs12441907	0.146472	0.0492147	0.00291871
smoking	Stroke	446696	rs12474587	0.161276	0.0482137	0.00082276
smoking	Stroke	446696	rs12545053	0.150689	0.0492416	0.0022119
smoking	Stroke	446696	rs12632110	0.135754	0.0473794	0.00416688
smoking	Stroke	446696	rs13030994	0.154365	0.0496988	0.00189631
smoking	Stroke	446696	rs13145728	0.151431	0.0492596	0.00211116
smoking	Stroke	446696	rs13261666	0.142959	0.0491866	0.00365541
smoking	Stroke	446696	rs134529	0.143394	0.0488456	0.00332835
smoking	Stroke	446696	rs1385108	0.14598	0.049199	0.00300594
smoking	Stroke	446696	rs1435741	0.150726	0.0495065	0.00233007
smoking	Stroke	446696	rs1445649	0.140949	0.0487064	0.00380545
smoking	Stroke	446696	rs1555445	0.154842	0.0488461	0.00152434
smoking	Stroke	446696	rs1565735	0.141892	0.0493346	0.00402613
smoking	Stroke	446696	rs1869243	0.146818	0.0491417	0.00281131
smoking	Stroke	446696	rs1899896	0.144583	0.0490686	0.00321334
smoking	Stroke	446696	rs1971318	0.146998	0.0492081	0.00281472
smoking	Stroke	446696	rs2046850	0.148142	0.0492569	0.00263372
smoking	Stroke	446696	rs2050586	0.152055	0.0491721	0.0019861
smoking	Stroke	446696	rs2107300	0.14911	0.0492477	0.00246383
smoking	Stroke	446696	rs2140114	0.149807	0.0493528	0.00240198
smoking	Stroke	446696	rs222449	0.145348	0.0489687	0.00299574
smoking	Stroke	446696	rs2378662	0.146857	0.0492093	0.002842
smoking	Stroke	446696	rs240963	0.150416	0.0496006	0.00242511
smoking	Stroke	446696	rs2631024	0.157102	0.0485145	0.00120261
smoking	Stroke	446696	rs266047	0.14895	0.0494868	0.00261341
smoking	Stroke	446696	rs3001723	0.146463	0.0496091	0.00315378
smoking	Stroke	446696	rs301805	0.139286	0.0479944	0.0037063
smoking	Stroke	446696	rs35702515	0.153305	0.0489602	0.0017408
smoking	Stroke	446696	rs3800227	0.156005	0.0487065	0.00136027
smoking	Stroke	446696	rs3801289	0.149471	0.0492589	0.00241016
smoking	Stroke	446696	rs3904512	0.156287	0.0485626	0.00128973
smoking	Stroke	446696	rs4044321	0.152117	0.0493998	0.00207485
smoking	Stroke	446696	rs4236259	0.158937	0.0484627	0.00103966
smoking	Stroke	446696	rs4352629	0.141274	0.0490318	0.00396062
smoking	Stroke	446696	rs4523689	0.145587	0.0491069	0.00302984
smoking	Stroke	446696	rs4543592	0.150696	0.0492766	0.00222705
smoking	Stroke	446696	rs4674993	0.149218	0.0493022	0.00247326
smoking	Stroke	446696	rs4759228	0.141298	0.0479332	0.00320028
smoking	Stroke	446696	rs4781977	0.156404	0.0483214	0.00120904
smoking	Stroke	446696	rs4785836	0.147185	0.0491876	0.00276863
smoking	Stroke	446696	rs578584	0.155939	0.0490193	0.00146682
smoking	Stroke	446696	rs6265	0.145133	0.0492629	0.00321809
smoking	Stroke	446696	rs6433897	0.150228	0.0492546	0.00228823
smoking	Stroke	446696	rs66680800	0.149426	0.049274	0.00242498
smoking	Stroke	446696	rs6669839	0.153455	0.0491338	0.00178893
smoking	Stroke	446696	rs6728726	0.148495	0.0494346	0.00266566
smoking	Stroke	446696	rs6788098	0.143345	0.0493323	0.00366426
smoking	Stroke	446696	rs6893752	0.147996	0.0492236	0.00264179
smoking	Stroke	446696	rs7197072	0.153428	0.0490141	0.00174635
smoking	Stroke	446696	rs7224742	0.150458	0.0492313	0.00224195
smoking	Stroke	446696	rs72789632	0.149848	0.0492586	0.00234958
smoking	Stroke	446696	rs72896886	0.146879	0.0491261	0.00279132
smoking	Stroke	446696	rs7322872	0.152401	0.0491158	0.0019164
smoking	Stroke	446696	rs7555507	0.153268	0.0492222	0.001847
smoking	Stroke	446696	rs76214862	0.151391	0.0492307	0.00210409
smoking	Stroke	446696	rs7929518	0.146682	0.0492329	0.00288861
smoking	Stroke	446696	rs7938812	0.143205	0.0499823	0.00416866
smoking	Stroke	446696	rs7969559	0.155857	0.048853	0.00142109
smoking	Stroke	446696	rs9401770	0.156085	0.0490372	0.00145766
smoking	Stroke	446696	rs9423279	0.149856	0.0491788	0.00231007
smoking	Stroke	446696	rs962625	0.158395	0.047936	0.000952155
smoking	Stroke	446696	rs993700	0.149534	0.0492893	0.00241485
smoking	Stroke	446696	All	0.149275	0.0487481	0.00219742

## Sheet: Table S18
Table S18 leave-one-out analysis of the causal relationship between time spent watching television and the risk of stroke
Exposure	Outcome	Samplesize	SNP	b	se	p
Time spent watching television (TV)	Stroke	446696	rs10109061	0.350032	0.0865308	5.22858e-05
Time spent watching television (TV)	Stroke	446696	rs10189857	0.352367	0.087304	5.43488e-05
Time spent watching television (TV)	Stroke	446696	rs10269099	0.366185	0.08616	2.13714e-05
Time spent watching television (TV)	Stroke	446696	rs10739499	0.364451	0.0863893	2.45706e-05
Time spent watching television (TV)	Stroke	446696	rs10765777	0.357218	0.087075	4.08859e-05
Time spent watching television (TV)	Stroke	446696	rs111901094	0.363775	0.0864435	2.57372e-05
Time spent watching television (TV)	Stroke	446696	rs11191129	0.361841	0.0867729	3.04639e-05
Time spent watching television (TV)	Stroke	446696	rs11222919	0.362244	0.0865654	2.85639e-05
Time spent watching television (TV)	Stroke	446696	rs11245482	0.350085	0.0866397	5.32906e-05
Time spent watching television (TV)	Stroke	446696	rs114600294	0.362944	0.0860111	2.44583e-05
Time spent watching television (TV)	Stroke	446696	rs114755463	0.359836	0.0868026	3.3915e-05
Time spent watching television (TV)	Stroke	446696	rs115608101	0.342436	0.0849607	5.56523e-05
Time spent watching television (TV)	Stroke	446696	rs11662211	0.370198	0.0853871	1.4541e-05
Time spent watching television (TV)	Stroke	446696	rs11680095	0.357538	0.0868755	3.86292e-05
Time spent watching television (TV)	Stroke	446696	rs11696187	0.351867	0.086776	5.01569e-05
Time spent watching television (TV)	Stroke	446696	rs11700249	0.362087	0.0866813	2.95095e-05
Time spent watching television (TV)	Stroke	446696	rs11714337	0.345307	0.0858679	5.78607e-05
Time spent watching television (TV)	Stroke	446696	rs11877758	0.364685	0.0866313	2.55807e-05
Time spent watching television (TV)	Stroke	446696	rs11911112	0.361767	0.0867699	3.05578e-05
Time spent watching television (TV)	Stroke	446696	rs12045585	0.361947	0.0868851	3.10239e-05
Time spent watching television (TV)	Stroke	446696	rs12214364	0.361113	0.0866564	3.08385e-05
Time spent watching television (TV)	Stroke	446696	rs12553324	0.34795	0.0870214	6.37609e-05
Time spent watching television (TV)	Stroke	446696	rs1291871	0.349301	0.0864661	5.35101e-05
Time spent watching television (TV)	Stroke	446696	rs13014947	0.355978	0.0869781	4.26315e-05
Time spent watching television (TV)	Stroke	446696	rs13107325	0.359202	0.0867887	3.4911e-05
Time spent watching television (TV)	Stroke	446696	rs1324491	0.359425	0.086843	3.49138e-05
Time spent watching television (TV)	Stroke	446696	rs1727332	0.346692	0.0866676	6.32767e-05
Time spent watching television (TV)	Stroke	446696	rs17789218	0.366357	0.0859519	2.02291e-05
Time spent watching television (TV)	Stroke	446696	rs178203	0.364736	0.0866846	2.58071e-05
Time spent watching television (TV)	Stroke	446696	rs180396	0.34181	0.0851196	5.92823e-05
Time spent watching television (TV)	Stroke	446696	rs1826510	0.357866	0.0868402	3.77279e-05
Time spent watching television (TV)	Stroke	446696	rs184332798	0.34873	0.0860996	5.11498e-05
Time spent watching television (TV)	Stroke	446696	rs1889996	0.346804	0.0865371	6.13443e-05
Time spent watching television (TV)	Stroke	446696	rs1993092	0.357696	0.08698	3.91586e-05
Time spent watching television (TV)	Stroke	446696	rs2073869	0.365719	0.0866577	2.44007e-05
Time spent watching television (TV)	Stroke	446696	rs2106164	0.352769	0.0867491	4.77154e-05
Time spent watching television (TV)	Stroke	446696	rs2185490	0.354509	0.0867977	4.42064e-05
Time spent watching television (TV)	Stroke	446696	rs2240857	0.358427	0.0871	3.86977e-05
Time spent watching television (TV)	Stroke	446696	rs2283	0.349812	0.0865691	5.32598e-05
Time spent watching television (TV)	Stroke	446696	rs2352984	0.332968	0.0870516	0.0001308
Time spent watching television (TV)	Stroke	446696	rs2479968	0.356413	0.087137	4.30902e-05
Time spent watching television (TV)	Stroke	446696	rs249960	0.344686	0.0861076	6.25542e-05
Time spent watching television (TV)	Stroke	446696	rs262890	0.350813	0.0870272	5.5524e-05
Time spent watching television (TV)	Stroke	446696	rs2646351	0.355074	0.086868	4.36027e-05
Time spent watching television (TV)	Stroke	446696	rs2678662	0.354775	0.0870589	4.59906e-05
Time spent watching television (TV)	Stroke	446696	rs2725371	0.368493	0.0864815	2.03561e-05
Time spent watching television (TV)	Stroke	446696	rs2857693	0.348817	0.0863395	5.34368e-05
Time spent watching television (TV)	Stroke	446696	rs2906604	0.361983	0.0868888	3.09926e-05
Time spent watching television (TV)	Stroke	446696	rs3138499	0.375654	0.0853322	1.0713e-05
Time spent watching television (TV)	Stroke	446696	rs34094119	0.359931	0.0867303	3.32475e-05
Time spent watching television (TV)	Stroke	446696	rs34811474	0.351112	0.0865635	4.98947e-05
Time spent watching television (TV)	Stroke	446696	rs35797019	0.356721	0.0868912	4.03663e-05
Time spent watching television (TV)	Stroke	446696	rs362312	0.345834	0.0861393	5.94922e-05
Time spent watching television (TV)	Stroke	446696	rs3754970	0.359895	0.0868956	3.44754e-05
Time spent watching television (TV)	Stroke	446696	rs3810496	0.34804	0.086354	5.56864e-05
Time spent watching television (TV)	Stroke	446696	rs4076457	0.350979	0.0864912	4.94998e-05
Time spent watching television (TV)	Stroke	446696	rs4110177	0.360002	0.0867544	3.3296e-05
Time spent watching television (TV)	Stroke	446696	rs4303732	0.355681	0.0870076	4.35235e-05
Time spent watching television (TV)	Stroke	446696	rs4339469	0.357309	0.0871798	4.1579e-05
Time spent watching television (TV)	Stroke	446696	rs4469687	0.349601	0.086511	5.31975e-05
Time spent watching television (TV)	Stroke	446696	rs4567133	0.369133	0.0863132	1.89713e-05
Time spent watching television (TV)	Stroke	446696	rs4788616	0.370379	0.0859097	1.6233e-05
Time spent watching television (TV)	Stroke	446696	rs4847408	0.364247	0.0866272	2.61356e-05
Time spent watching television (TV)	Stroke	446696	rs494566	0.373988	0.0848766	1.05176e-05
Time spent watching television (TV)	Stroke	446696	rs57555420	0.35895	0.0868492	3.58022e-05
Time spent watching television (TV)	Stroke	446696	rs58541850	0.350424	0.0867439	5.35082e-05
Time spent watching television (TV)	Stroke	446696	rs6102912	0.358549	0.0870355	3.79586e-05
Time spent watching television (TV)	Stroke	446696	rs6125907	0.344338	0.0854767	5.61475e-05
Time spent watching television (TV)	Stroke	446696	rs61743199	0.358457	0.0866459	3.51821e-05
Time spent watching television (TV)	Stroke	446696	rs61864793	0.352846	0.0867798	4.78278e-05
Time spent watching television (TV)	Stroke	446696	rs62145951	0.351199	0.0868831	5.29505e-05
Time spent watching television (TV)	Stroke	446696	rs62199883	0.369461	0.08681	2.08143e-05
Time spent watching television (TV)	Stroke	446696	rs6493583	0.360301	0.0868315	3.33313e-05
Time spent watching television (TV)	Stroke	446696	rs68056254	0.34314	0.0861124	6.75401e-05
Time spent watching television (TV)	Stroke	446696	rs6814554	0.344492	0.0868663	7.31596e-05
Time spent watching television (TV)	Stroke	446696	rs6850494	0.354077	0.0868725	4.58509e-05
Time spent watching television (TV)	Stroke	446696	rs6895658	0.348197	0.0867111	5.92962e-05
Time spent watching television (TV)	Stroke	446696	rs6994132	0.353112	0.0868854	4.82142e-05
Time spent watching television (TV)	Stroke	446696	rs7089973	0.36683	0.0860177	2.00269e-05
Time spent watching television (TV)	Stroke	446696	rs71658797	0.345915	0.0859664	5.72575e-05
Time spent watching television (TV)	Stroke	446696	rs7184800	0.35887	0.0871195	3.80052e-05
Time spent watching television (TV)	Stroke	446696	rs72673939	0.354298	0.0868275	4.49426e-05
Time spent watching television (TV)	Stroke	446696	rs73571431	0.346045	0.0863324	6.11605e-05
Time spent watching television (TV)	Stroke	446696	rs73946726	0.359514	0.0867931	3.4399e-05
Time spent watching television (TV)	Stroke	446696	rs749056	0.347648	0.0861965	5.50208e-05
Time spent watching television (TV)	Stroke	446696	rs749671	0.367121	0.086311	2.10482e-05
Time spent watching television (TV)	Stroke	446696	rs7539775	0.355337	0.0868843	4.31804e-05
Time spent watching television (TV)	Stroke	446696	rs75499503	0.358213	0.0873901	4.14908e-05
Time spent watching television (TV)	Stroke	446696	rs75641275	0.358248	0.0869645	3.79735e-05
Time spent watching television (TV)	Stroke	446696	rs7708324	0.378306	0.0837692	6.30053e-06
Time spent watching television (TV)	Stroke	446696	rs77273138	0.359187	0.0869331	3.59986e-05
Time spent watching television (TV)	Stroke	446696	rs7798292	0.343273	0.0858274	6.34561e-05
Time spent watching television (TV)	Stroke	446696	rs78227853	0.346532	0.0863795	6.02739e-05
Time spent watching television (TV)	Stroke	446696	rs7899206	0.357307	0.0869042	3.93084e-05
Time spent watching television (TV)	Stroke	446696	rs7921305	0.362475	0.0866614	2.88119e-05
Time spent watching television (TV)	Stroke	446696	rs79373894	0.361024	0.0865377	3.02104e-05
Time spent watching television (TV)	Stroke	446696	rs801733	0.362291	0.0869375	3.08279e-05
Time spent watching television (TV)	Stroke	446696	rs814197	0.341692	0.0859106	6.97026e-05
Time spent watching television (TV)	Stroke	446696	rs872169	0.356559	0.0868359	4.02352e-05
Time spent watching television (TV)	Stroke	446696	rs898751	0.362318	0.0867766	2.97601e-05
Time spent watching television (TV)	Stroke	446696	rs9300594	0.356735	0.0869973	4.12202e-05
Time spent watching television (TV)	Stroke	446696	rs9471333	0.361432	0.0868895	3.18706e-05
Time spent watching television (TV)	Stroke	446696	rs9834970	0.359607	0.0867756	3.41154e-05
Time spent watching television (TV)	Stroke	446696	rs9867121	0.363625	0.0866419	2.70636e-05
Time spent watching television (TV)	Stroke	446696	rs9867437	0.360432	0.0869087	3.365e-05
Time spent watching television (TV)	Stroke	446696	rs9880023	0.352102	0.0867319	4.91429e-05
Time spent watching television (TV)	Stroke	446696	rs996234	0.374056	0.0853501	1.17269e-05
Time spent watching television (TV)	Stroke	446696	All	0.356648	0.0861438	3.47089e-05
